# Supplementary material for: Whole Genome Comparison Reveals High Levels of Inbreeding and Strain Redundancy Across the Spectrum of Commercial Wine Strains of Saccharomyces cerevisiae
Source: G3 (Bethesda). 2016 Feb 11;6(4):957–71. doi: 10.1534/g3.115.025692 (PMC4825664; doi:10.1534/g3.115.025692)
Supplement: Supplemental Material [file supp_g3.115.025692_FileS1.zip]

Archive with 1 entries (1 files):
- FileS1.fasta
