# Supplementary material for: Whole Genome Comparison Reveals High Levels of Inbreeding and Strain Redundancy Across the Spectrum of Commercial Wine Strains of Saccharomyces cerevisiae
Source: G3 (Bethesda). 2016 Feb 11;6(4):957–71. doi: 10.1534/g3.115.025692 (PMC4825664; doi:10.1534/g3.115.025692)
Supplement: Supplemental Material [file supp_g3.115.025692_FileS1.zip › FileS1.fasta]

>Sc_unk_2micron
GAATTCTGAACCAGTCCTAAAACGAGTAAATAGGACCGGCAATTCTTCAAGCAATAAACAGGAATACCAA
TTATTAAAAGATAACTTAGTCAGATCGTACAATAAAGCTTTGAAGAAAAATGCGCCTTATTCAATCTTTG
CTATAAAAAATGGCCCAAAATCTCACATTGGAAGACATTTGATGACCTCATTTCTTTCAATGAAGGGCCT
AACGGAGTTGACTAATGTTGTGGGAAATTGGAGCGATAAGCGTGCTTCTGCCGTGGCCAGGACAACGTAT
ACTCATCAGATAACAGCAATACCTGATCACTACTTCGCACTAGTTTCTCGGTACTATGCATATGATCCAA
TATCAAAGGAAATGATAGCATTGAAGGATGAGACTAATCCAATTGAGGAGTGGCAGCATATAGAACAGCT
AAAGGGTAGTGCTGAAGGAAGCATACGATACCCCGCATGGAATGGGATAATATCACAGGAGGTACTAGAC
TACCTTTCATCCTACATAAATAGACGCATATAAGTACGCATTTAAGCATAAACACGCACTATGCCGTTCT
TCTCATGTATATATATATACAGGCAACACGCAGATATAGGTGCGACGTGAACAGTGAGCTGTATGTGCGC
AGCTCGCGTTGCATTTTCGGAAGCGCTCGTTTTCGGAAACGCTTTGAAGTTCCTATTCCGAAGTTCCTAT
TCTCTAGAAAGTATAGGAACTTCAGAGCGCTTTTGAAAACCAAAAGCGCTCTGAAGACGCACTTTCAAAA
AACCAAAAACGCACCGGACTGTAACGAGCTACTAAAATATTGCGAATACCGCTTCCACAAACATTGCTCA
AAAGTATCTCTTTGCTATATATCTCTGTGCTATATCCCTATATAACCTACCCATCCACCTTTCGCTCCTT
GAACTTGCATCTAAACTCGACCTCTACATCAACAGGCTTCCAATGCTCTTCAAATTTTACTGTCAAGTAG
ACCCATACGGCTGTAATATGCTGCTCTTCATAATGTAAGCTTATCTTTATCGAATCGTGTGAAAAACTAC
TACCGCGATAAACCTTTACGGTTCCCTGAGATTGAATTAGTTCCTTTAGTATATGATACAAGACACTTTT
GAACTTTGTACGACGAATTTTGAGGTTCGCCATCCTCTGGCTATTTCCAATTATCCTGTCGGCTATTATC
TCCGCCTCAGTTTGATCTTCCGCTTCAGACTGCCATTTTTCACATAATGAATCTATTTCACCCCACAATC
CTTCATCCGCCTCCGCATCTTGTTCCGTTAAACTATTGACTTCATGTTGTACATTGTTTAGTTCACGAGA
AGGGTCCTCTTCAGGCGGTAGCTCCTGATCTCCTATATGACCTTTATCCTGTTCTCTTTCCACAAACTTA
GAAATGTATTCATGAATTATGGAGCACCTAATAACATTCTTCAAGGCGGAGAAGTTTGGGCCAGATGCCC
AATATGCTTGACATGAAAACGTGAGAATGAATTTAGTATTATTGTGATATTCTGAGGCAATTTTATTATA
ATCTCGAAGATAAGAGAAGAATGCAGTGACCTTTGTATTGACAAATGGAGATTCCATGTATCTAAAAAAT
ACGCCTTTAGGCCTTCTGATACCCTTTCCCCTGCGGTTTAGCGTGCCTTTTACATTAATATCTAAACCCT
CTCCGATGGTGGCCTTTAACTGACTAATAAATGCAACCGATATAAACTGTGATAATTCTGGGTGATTTAT
GATTCGATCGACAATTGTATTGTACACTAGTGCAGGATCAGGCCAATCCAGTTCTTTTTCAATTACCGGT
GTGTCGTCTGTATTCAGTACATGTCCAACAAATGCAAATGCTAACGTTTTGTATTTCTTATAATTGTCAG
GAACTGGAAAAGTCCCCCTTGTCGTCTCGATTACACACCTACTTTCATCGTACACCATAGGTTGGAAGTG
CTGCATAATACATTGCTTAATACAAGCAAGCAGTCTCTCGCCATTCATATTTCAGTTATTTTCCATTACA
GCTGATGTCATTGTATATCAGCGCTGTAAAAATCTATCTGTTACAGAAGGTTTTCGCGGTTTTTATAAAC
AAAACTTTCGTTACGAAATCGAGCAATCACCCCAGCTGCGTATTTGGAAATTCGGGAAAAAGTAGAGCAA
CGCGAGTTGCATTTTTTACACCATAATGCATGATTAACTTCGAGAAGGGATTAAGGCTAATTTCACTAGT
ATGTTTCAAAAACCTCAATCTGTCCATTGAATGCCTTATAAAACAGCTATAGATTGCATAGAAGAGTTAG
CTACTCAATGCTTTTTGTCAAAGCTTACTGATGATGATGTGTCTACTTTCAGGCGGGTCTGTAGTAAGGA
GAATGACATTATAAAGCTGGCACTTAGAATTCCACGGACTATAGACTATACTAGTATACTCCGTCTACTG
TACGATACACTTCCGCTCAGGTCCTTGTCCTTTAACGAGGCCTTACCACTCTTTTGTTACTCTATTGATC
CAGCTCAGCAAAGGCAGTGTGATCTAAGATTCTATCTTCGCGATGTAGTAAAACTAGCTAGACCGAGAAA
GAGACTAGAAATGCAAAAGGCACTTCTACAATGGCTGCCATCATTATTATCCGATGTGACGCTGCAGCTT
CTCAATGATATTCGAATACGCTTTGAGGAGATACAGCCTAATATCCGACAAACTGTTTTACAGATTTACG
ATCGTACTTGTTACCCATCATTGAATTTTGAACATCCGAACCTGGGAGTTTTCCCTGAAACAGATAGTAT
ATTTGAACCTGTATAATAATATATAGTCTAGCGCTTTACGGAAGACAATGTATGTATTTCGGTTCCTGGA
GAAACTATTGCATCTATTGCATAGGTAATCTTGCACGTCGCATCCCCGGTTCATTTTCTGCGTTTCCATC
TTGCACTTCAATAGCATATCTTTGTTAACGAAGCATCTGTGCTTCATTTTGTAGAACAAAAATGCAACGC
GAGAGCGCTAATTTTTCAAACAAAGAATCTGAGCTGCATTTTTACAGAACAGAAATGCAACGCGAAAGCG
CTATTTTACCAACGAAGAATCTGTGCTTCATTTTTGTAAAACAAAAATGCAACGCGAGAGCGCTAATTTT
TCAAACAAAGAATCTGAGCTGCATTTTTACAGAACAGAAATGCAACGCGAGAGCGCTATTTTACCAACAA
AGAATCTATACTTCTTTTTTGTTCTACAAAAATGCATCCCGAGAGCGCTATTTTTCTAACAAAGCATCTT
AGATTACTTTTTTTCTCCTTTGTGCGCTCTATAATGCAGTCTCTTGATAACTTTTTGCACTGTAGGTCCG
TTAAGGTTAGAAGAAGGCTACTTTGGTGTCTATTTTCTCTTCCATAAAAAAAGCCTGACTCCACTTCCCG
CGTTTACTGATTACTAGCGAAGCTGCGGGTGCATTTTTTCAAGATAAAGGCATCCCCGATTATATTCTAT
ACCGATGTGGATTGCGCATACTTTGTGAACAGAAAGTGATAGCGTTGATGATTCTTCATTGGTCAGAAAA
TTATGAACGGTTTCTTCTATTTTGTCTCTATATACTACGTATAGGAAATGTTTACATTTTCGTATTGTTT
TCGATTCACTCTATGAATAGTTCTTACTACAATTTTTTTGTCTAAAGAGTAATACTAGAGATAAACATAA
AAAATGTAGAGGTCGAGTTTAGATGCAAGTTCAAGGAGCGAAAGGTGGATGGGTAGGTTATATAGGGATA
TAGCACAGAGATATATAGCAAAGAGATACTTTTGAGCAATGTTTGTGGAAGCGGTATTCGCAATATTTTA
GTAGCTCGTTACAGTCCGGTGCGTTTTTGGTTTTTTGAAAGTGCGTCTTCAGAGCGCTTTTGGTTTTCAA
AAGCGCTCTGAAGTTCCTATACTTTCTAGAGAATAGGAACTTCGGAATAGGAACTTCAAAGCGTTTCCGA
AAACGAGCGCTTCCGAAAATGCAACGCGAGCTGCGCACATACAGCTCACTGTTCACGTCGCACCTATATC
TGCGTGTTGCCTGTATATATATATACATGAGAAGAACGGCATAGTGCGTGTTTATGCTTAAATGCGTACT
TATATGCGTCTATTTATGTAGGATGAAAGGTAGTCTAGTACCTCCTGTGATATTATCCCATTCCATGCGG
GGTATCGTATGCTTCCTTCAGCACTACCCTTTAGCTGTTCTATATGCTGCCACTCCTCAATTGGATTAGT
CTCATCCTTCAATGCTATCATTTCCTTTGATATTGGATCATACCCTAGAAGTATTACGTGATTTTCTGCC
CCTTACCCTCGTTGCTACTCTCCTTTTTTTCGTGGGAACCGCTTTAGGGCCCTCAGTGATGGTGTTTTGT
AATTTATATGCTCCTCTTGCATTTGTGTCTCTACTTCTTGTTCGCCTGGAGGGAACTTCTTCATTTGTAT
TAGCATGGTTCACTTCAGTCCTTCCTTCCAACTCACTCTTTTTTTGCTGTAAACGATTCTCTGCCGCCAG
TTCATTGAAACTATTGAATATATCCTTTAGAGATTCCGGGATGAATAAATCACCTATTAAAGCAGCTTGA
CGATCTGGTGGAACTAAAGTAAGCAATTGGGTAACGACGCTTACGAGCTTCATAACATCTTCTTCCGTTG
GAGCTGGTGGGACTAATAACTGTGTACAATCCATTTTTCTCATGAGCATTTCGGTAGCTCTCTTCTTGTC
TTTCTCGGGCAATCTTCCTATTATTATAGCAATAGATTTGTATAGTTGCTTTCTATTGTCTAACAGCTTG
TTATTCTGTAGCATCAAATCTATGGCAGCCTGACTTGCTTCTTGTGAAGAGAGCATACCATTTCCAATCG
AATCAAACCTTTCCTTAACCATCTTCGCAGCAGGCAAAATTACCTCAGCACTGGAGTCAGAAGATACGCT
GGAATCTTCTGCGCTAGAATCAAGACCATACGGCCTACCGGTTGTGAGAGATTCCATGGGCCTTATGACA
TATCCTGGAAAGAGTAGCTCATCAGACTTACGTTTACTCTCTATATCAATATCTACATCAGGAGCAATCA
TTTCAATAAACAGCCGACATACATCCCAGACGCTATAAGCTGTACGTGCTTTTACCGTCAGATTCTTGGC
TGTTTCAATGTCGTCCATTTTGGTTTTCTTTTACCAGTATTGTTCGTTTGATAATGTATTCTTGCTTATT
ACATTATAAAATCTGTGCAGATCACATGTCAAAACAACTTTTTATCACAAGATAGTACCGCAAAACGAAC
CTGCGGGCCGTCTAAAAATTAAGGAAAAGCAGCAAAGGTGCATTTTTAAAATATGAAATGAAGATACCGC
AGTACCAATTATTTTCGCAGTACAAATAATGCGCGGCCGGTGCATTTTTCGAAAGAACGCGAGACAAACA
GGACAATTAAAGTTAGTTTTTCGAGTTAGCGTGTTTGAATACTGCAAGATACAAGATAAATAGAGTAGTT
GAAACTAGATATCAATTGCACACAAGATCGGCGCTAAGCATGCCACAATTTGGTATATTATGTAAAACAC
CACCTAAGGTGCTTGTTCGTCAGTTTGTGGAAAGGTTTGAAAGACCTTCAGGTGAGAAAATAGCATTATG
TGCTGCTGAACTAACCTATTTATGTTGGATGATTACACATAACGGAACAGCAATCAAGAGAGCCACATTC
ATGAGCTATAATACTATCATAAGCAATTCGCTGAGTTTCGATATTGTCAATAAATCACTCCAGTTTAAAT
ACAAGACGCAAAAAGCAACAATTCTGGAAGCCTCATTAAAGAAATTGATTCCTGCTTGGGAATTTACAAT
TATTCCTTACTATGGACAAAAACATCAATCTGATATCACTGATATTGTAAGTAGTTTGCAATTACAGTTC
GAATCATCGGAAGAAGCAGATAAGGGAAATAGCCACAGTAAAAAAATGCTTAAAGCACTTCTAAGTGAGG
GTGAAAGCATCTGGGAGATCACTGAGAAAATACTAAATTCGTTTGAGTATACTTCGAGATTTACAAAAAC
AAAAACTTTATACCAATTCCTCTTCCTAGCTACTTTCATCAATTGTGGAAGATTCAGCGATATTAAGAAC
GTTGATCCGAAATCATTTAAATTAGTCCAAAATAAGTATCTGGGAGTAATAATCCAGTGTTTAGTGACAG
AGACAAAGACAAGCGTTAGTAGGCACATATACTTCTTTAGCGCAAGGGGTAGGATCGATCCACTTGTATA
TTTGGATGAATTTTTGAG

>Sc_YJM789_chr1R-cluster
AAATGCCAATACCAAATTAGATACGTTAAGTGAGCCTAGTGCACATTTAATCGAGGAAAATGTGGCTCTTCCAGAGGACA
CATTCCGTTCGTATCTGAGTTATTTGCTCTACGAGATGGCTCATTATAAACCGATAATGGTTCTACTGTCGGTAATCGCA
ACTTTAGGTGTATTGATTACGCTTTTTCACAATAACGATACCTGCTCTATAATCTTCGGGATATCTCTTTTTATATCCTC
TCTAGTTTTGTTGATGGCTTTAATTGCAATGTCGGTAAGGATCAGTGATAGGGATTTCATAATCAAACTTTTATTAGAAG
TTATCACACGAAAACCAGCAGGAAAGGGATGGAGAACTGTTGCGTATAATATGAACCAGTATCTTTTTCATGAAGGGCTA
TGGTATACTCCATATTACTTCTACTGTGGTCGAAAATGCCAGTATTTCTTCAATAGCCTTATCGAAACCAAAAAGCCCAA
TACAGAATCAGGTTCGCCAACGGAAGATGAAGAGAATACGCAGCCAGACACACAGCCAGACACGTCACCAAATGAGGCTT
TGGATGAGGTATTAAGATACTATTTTTGTATCCCTGACCCAAATTTAGAAGCTTATTTTGTTAAAGCTGCTGAAGCCGAC
CAAGAAGCTCAGCATGAGTATTGGAGAAAGCAATACCCAGAGGCTGCTTTACCTTAGGATAAAGGTTTTGGCATGTTTCT
GGTATATTCTTATGTGAAACGTATGTACATAGTTAACTTCAAAAACAATTCAGAGCCCACAATTAAGAGTCAACGCACTT
AGGTGTAAAAGGCAATGTGCGCTCGAATCCAATTTGTATGTAGTTGAACTTTAATGGAACTAGATGAAAACGCTATCGCT
TTACTTATTTTGTTCCATAATACATGGCTTGATGCTCGACAATGCTAGACGGCTCCTCATCACAGTAGATCAGCAGAGAA
CACTTTTCAGCTACATCGTATCGCTTCGGGACGTTGCAAAAATAGGTGAAAAATGCCTCTATAACAAAAACAAGTGACGA
AAAGCACCAATTGGTATAAGACAGATCGCTATATTGATCAGCATAACATCTTTCAACACCATATTATAGCCATAGACAAG
ACAAGGTATCAATCGTTCATGCAAGCCTCTTCAGAAAATGCCAGTACCAAATTAGATACGTTAAGTGAGCCTAGTGCACA
TTTAATCGAGGAGAATGTGGCTCTTCCAGAGGACATATTCAGCTCGTACTGGAGCTACCTGTTCCACGAAGTGCTTCACA
ATATAGTGATAATGATTATGTTCTCAGTTAACGTGTGTTTAACCCTATTGTTTCTGTTTTTTCCTCATAAAAAAGTTCAT
TTCTTTTATGTGCTTTCGTGGGTGGTTTCCGGTTTCATATTATTGGTTTCTTCTATTGTATTCGCGAAACCAATCAATGA
TCAAGATTTTAAGATTAACCTTCTGATCGAAGTCATTGCACGTAAACCAGCAGTAAAGGGAAAAGAATGGAGGACAATAA
CATACAACATGAACCAATATTTATTTGATGATGATTTATGGAACACTCCATATTACTTCTACCGTGATAAAGATTGCCGT
CGCTACTTTCTGAGACTTGTTGAGGGGAGAACCTTCAAGAAGCAAGAGGAATCGTCGACCAGCAATGTCACAGGCATACA
ATCCGATGAGGCAACTACTGGTACACCAATGGAGGCCACCAAATCTTTTACTTTTAGTGTCGGACCGAATTTTACAAAAC
TCCTCACCAAGGCAGCTGAAGTCGAACAACAGGCCCAGAATAATTACTGGCAAGAGCGGTATCCTGAAATAAATGCGATT
GTTTAAAGGGGAGGGAAGGGTGGCTTCTTGTACGTCTTAACTAGCAGAGGGATTTACTAATTCTGATGTTATCATGAGGT
ATCAGGTTGGACATGATAGAAATATATATTTATGCGTTTGTATAAGATGTGGATATAGCACATTAAAACAGTACAGCAAC
ACCGAGTTATTAATTTTCTTTAACGTAAATAGAGTTTCAGAACCATCATAGAAATTTACCTGTAACTGTTCTTTGCTGAG
GTAAAAGGGTGGTTGCCGCTATTGCCAGATTGAATATACTTAACCCAATTCCCATTTACTCGAGAAAAAATATCATTATT
CTGAAAGACATATTCCGTTTGTATCCGAGTTAGTGCCTCTACGAAGTTGCTCATTTGAAGATGGTAATGTTTTCGATCCC
GATAATTGTCAGTACTGTGTATTCCCCCAATGCTAGCTGTGCTATCATTTCACTAGTGTTGGTTTTATCCTGTTTAGTCA
CCTCGATAAATCTTGTAGATTTCATTTCTTTCAAACCGATCTCTCTGATTAAGATTTTGTAATGAAGTTCCCGATGGAAG
TCATCACACGTAGGCCGGCCGGTAAAGAATGGAAAACTGTTGCATATAACATGAACCAATACCTATTTAAGGAGGAACCA
TAACCAAGAAGGTTCCAAAAGGTACAGATCCAATCTTGAAAGGGTATATGTCGAAAGCAGTATCCTGAAGCCGATCTCCT
TTAAAACAGGAGCTTCGTAATTTATCCAGTAATTTTACATACAAAGAAGAATTAAAATAAGCAACTTTAAAGACATCTCA
AACTGGTAATTGAGTGTGAAGTGGTTATTATTGTTGCATCTTTATTTTTCATTTTCTCGGACAGTTAGCAATTGTCCAAG
AAAGCTTCCAAAGAAAAGGAAGGATACCATTTTGTTAATAAAACAGCAATTGACACGAGAGAAGCATACTCCAGCTAGTG
TGAAGTTCCCGTCAACACTAAATATAACCGTAGAGAAGAAAAGGTATAAATTGGGCATGGAAGCCCCTTCAGAAATTACC
GATTCCAAATCAGATACATCGAAGGGCCTAGATGCTCAATTAATCGAGAAAAATGTTGCTCTTCCTAAAGACATATTCCG
TTCGTATCTGAGTTATTGTATCTATGACATGCTTCGTTATAAACCGATAATGGTTCCGGGCGCGGTATCCGTGGGTTCAG
TTTTATCGATCGTGTTTTTGCACGACAACATCGCTTGCGTTGTCATTTCCGCAGTACTGGCTGGTATTTCCTTGTTCGCT
TTAATGATTGTAGGTGATGGTTATCTAAAGCCGGTCAGTCGTCGAGATTTTGAGACCGAGCTTTTAGTAGAAGTCATCAC
ACGTAAACCAGCGGTAGAAGGGAAAGAATGGAAGATTATCACATACAAAATGAACCAATATCTGTTTAATCATGGACAAT
GGCATACACCGTACTACTTTTACGGCGATGAAGATTGCTACCGCTATTTTCTAAGTCTTATTGAAGGAATCACTGCCAAG
AAGCAAACACCCACATCAATTGGCTATTCTACAGGCACGCAGTTGAATTCATCGGTCACCGCTGAATCTGAAGATGCCAT
TGAGTCTGTTCCTCCTAGTCCCGGACAGAATTATCAAAACTTTCTCCTCAAGGCAGCGGAGATCGACCAACAAGCTCAAG
AAAATTACTGGCGAAGACGACATCCCAATATCGATGCGCTCCTCAAAAAGACGGAATAGCCTACTGGCTCTACCAT

>Sc_EC1118_chr6L-cluster
TCTCGAAAAACGGGAACAGGATAATAGTGAAAGAATAAGTTTTCGCCTGTTATGCCTTTCCTTTCCTGAACAGCCAGTTC
CTGACTAGTAGGGTCGATTATTGTTCCATTATTCGTCCACGCCCCCGCAATTGCAGCTGCTGTCAACTCGAATGATGGCC
ACTTGAAAGGAGTCACCGTTATACCTACGAAAGCTAGGGTGGGATCCTTTATCGAGAAGGTGTTTAGATGCAAACCATCC
ACCATTGATGATCCATCAGGCTTATCCCCATTCCTGGGTAAAACAGCAACGCCACTGTCTGTAGCATTCAAAAAAGGATA
GTGCCAATGGTATCCAGTAGAAAAGATGATGTAATCGACGTTCGAAATCGACGAGCCATCCTCGAAGATGACTTTACGAT
CATTTGAAGGGTCAAGCACTTTGACCCTTGGTTTAACGACGATACCATCAGAATTGGCTGCCTTAGTTAGCCATTTGTAA
ATCTCTTCTTTCCCTGCAGATCTCGAAACAATAACCTTCTTGGCCACAGGGAAGGCGTACTGCAAGATATCGATCCCACT
CAGACCTGTACCCACGAAAAGACAAACTTTATCTTTAAAGGTCTTTGGGTCACGGAAAGATTTGGAATGAAACATACTGG
AGGGAAACTGTTTGTTCCACGACGACAGGCCTTCTATGTGGGGAAGGTAAGGAATTGAGTAGTGCCCATTAGATACAATG
ACAGCATCAAAATACTCAGTATACCACTTGACATCATCTCCGTTGGTTGACCGTTCCTTGACTGTTAGTCTCCATTGGCC
ACCATCTGGTGCTTTCCGAATATCAGCTACCTCAGAGTTCATCATAACGTGGTCGGCCAGCTTGAATTTATCCGCAAATT
CTAGCAGGCGTCTGGTGATTTCACCATTAGTGATCAAAGGCTCTATAACGTCAGTGTTTGCCCTCTTCGTAGACTTTTCA
TTGTAAGGAATGAAAGAGTTTCTGAGATATCTGTCTGGAACATTGGAGTACAAGTGTCTGTAAATACCACTGTTTTGCCA
GGTATAACCGGACTGCTCTTCCTTTGTAATCAAAGGGCTGACCTCCGAGAAATCACTTTTTTCGATTTCTGATGGTAATG
TTGCCTTAGGTTGTAAGGTAAAAGGATCGTCATACTTCTCAGAATCAAAAGCTTCCTGGGGAATGACGTCCGGTGTGTCA
AAACTTGGTGCCCAAATACCCCCGATCCTCGAGCCCTGCTCAAAAGCGACCACTTTGGGGAAGGCGGGATCACTGTTTTC
CACCTTTGAGTTTTCTAGTTCACCATCATCGTTGTATCTAAGAGATGTTGAACCGTCCTTCTTTGTATTTAGGAGTTCAA
AAAGGGTCGTTAGCCCTGCTGCACCAGACCCGATAATTGCGACTGATTTGATATGAAAGTTCTCTGGTTTTGTCATGGAT
TCTCAATCTATTCAATTAATGTTGTCGATCAAAGGCCATGAAACCTTGTTTAGATCTTGATTGCCAGGCTTTAAATCAAC
GAGACCATTGAAGTACCAGCGTGTATGATCAGGGTCCCACCATAATTAAAGGTAAATCTATACCAGAAGTCTTTTTGTCT
TGCCCCACAGTTTGTTGTGGCTGCCCGTCGTGAAATAGAGTGTACTCAGGAAGATGGCGTATGGTATCAGTAGCATCAGT
AAGTCTTGACTAAGTACGTAATTCTAGAAAGGAAAAGTAAATAAACCACTGTCAAGACTAACCTGTATCACCATATACTT
TAAGGTCAGCTTTTTTAGGCTTTAGCGGCTATAACCTCTTCTAGGCGCTTCTCATGCTCCTTCCTGGATTCGTTGGCGGA
CCAGTTCAAAACGTGGGCTGGATGAGTAGAATCGATTGTTCTCTGGCCAAACAATTGCTCTCTGAAGGTCAAATTCTTTT
CTTCGCCTTGAGGATAGTCCTGTCTTGCTAGGCCACGTTTTCTTAATTCAGGTAGAAGCTTATCAATGATCTCTTCATAA
GTCTGGGGCAAGACAGTGTAAGCAAAGTTGAAGCCATCTATATCAGATATGTCCACCCATTCTTGGACGGTATCTGCCAC
TTCTTCTGCAGTTCCGATAATGAGCGGGCCGCTACCTCCAACTTTAATTTCCTGGATAATAGCTTTCTTCGTCCATTTCT
CGACTCTTGGGTAGGCGTTTTGCCACTTCTTGACGGCCGAAGCAACTGCAACATGGTCAACGTTTGTTAGAACCTCTTCA
TCGTCAAACTTATCAATATCAACCCCAGTCCATCCAGAAAACATCGCTTTTGCACCTTCTTCGTCCGAGTATTGCAAATA
ATCGAGATACTTCTTTTCAGCTTCTTTATGAGTGTCACCGATAATGACCGTGACAAGAGCAAGAAACTTAATCTTCGAAA
CATCTCTCCCGAATTTTTCTTTGGCCAGAGTCTTGATATCTTTAACAGATTTGCCCAAGTCCTGAGGCGTCAAGGAAGCT
AGAAAAATGACTTCAGCATTTCTAGCAGCCAACTCCTTACCGCGTGAGGATGTACCCGCCTGAATGATTACAGGCAGCTT
CTGTTGGCTTGGTGGGGTGATTCCTGGTCCTGGCACATTGTAGTATTCACCGACGTGATTAATGTGTCTCAATCCGTTAG
GATCAGTAAAGACCCCCGCTTTCTTGTCCAGCTTTACAGCCCCATCTTGCCATGAACTTAAGAACAATTTCAATACGACA
TCTACGTATTCTTCAGCACGCTCGTACCGCTCTTTGTTTCCTGGTAATTCCTCACCATTCAAAAGATTCCTGGATGCGCT
GTCCAAGTAGGATGTCACGATGTTCCAGCCAACGCGACCATTGGAAATCAAATCCAACGTTCCCAGTCTTCTGGCCAAAT
GGTATGGCTGTTCGCTAATAGTAGAAATGGTTATTCCAAAAGCCAATTTAGATGTCACCGCAGCCATCAATGGAATAAAA
TAGCTTGGATCGGAAATAGGCCATTGCGCGCCTGTCCTAGCAACGGGACCAAAATTTCTTCCACCTTTGTAAACATCATA
TGGGCCCAGAACATCTGCAAGAAAAACTGTATTGAATTTCCCCTTCTCCAATAGCTTGGCTAGATCAGTCCAATATTGAG
TATTTTGATAAAGCTCCGCGGACTTGTCCTTGGGGTGCCTCCAGTTCCCAATAGTTTGATTACCAGCCGAGCCCATTAAG
AACGCATTGAAAATCAACTCCTTCTGTTTGTGGCTGTCTTTTTTGGCCTTTTTAGAGCCCAAACCATTATTTGCAGTTGA
TGCACGCTTCCCGTTCTCAGTTGTCATACTCGGAGTATTTTATTTATTGTCTAGCCTTTAATTGCGGATGCGCCTTCAAA
AGATTACAACCACAATCGTTACTCTGCTAATTCACTAATTTTCAATGATCGAATCATGCTGATGGATCTATACTTTTTAT
AGCTACTGTTGACCCACTACCGCGCATTCTTTCTTATTGTCGTAGTTTAATGTTCCTAACCTTCAAGTCGCTTCGCCTTG
GCGCCACATCGCGCTCAGAGACAAAGTCATTTTGCTCGAAGATAAAAGCGATAGATAGTCTCTTTGAAGGCTGCTTCTAT
GAGGTGTGGCAGCCAGATTCTTCCAGGGTGCAGCATTCGAGCTTCGTAAACATGACCAATGTAGAGATTTATTTTCCTGG
ACCGATAAACCCCCAATTGTCATTATATAACATCTTGTTATTCCTCGAGGTGGTTCATCGTAGCGTTTCAAGCAGACCCA
AGTCCACGTACTCAAATAGCGAACCATGTTAAAAAGATCATACCCTGATTTTCATCATTACATAGGAGAATCGTCACATA
GAAACATAGAGGGGGTGCATGAATTCAAGTCCAGGAAAATTTATGAGGATGATATTTCTGTGGTAAAGATACCTAAACTT
CAACGTGGGCTAATTGTTTCGACCTTTGATAAAGAACTGACTCTCGCTTCTGATCTACCCGTGAAGCAGCACCTGGGAGA
ATACGAAATTCTGATACAGAATAAACATATTGGTCTAAATCATGTCGATTGGAAGTCAAAAAAGTATAGGTTTAACATAT
ACTCTTTTCCATGGGTCAATGGCAGGGAATCTGGCGGAGTAGTCGTTAAAAGAGGATCCAAGGTTGACAAAAAACAGTTT
CCGCTTCTAACCGAAGTGTTCCTAGCAAGCACTTCCTACCGCAATCTCGAGACGTCGACTTTTCAAGAGTACACTGTATT
TGATTCCAGGCTCGTATGGAAATTACCGCAGCAAAGACTCCCAAATGGAAGGATTTCGAGGAGATTTGATCTAGATTTTG
CCGCAGGCGTCGGCGTTGGATTGGTCACAGCTGGCTCGGCGGTTTCGAGCCTAGTTGAATTGGCTTCTACCATCGAAACT
GACCTTCCAAAGCTAGGTAACATCGTCATCTGGGGAGGCAGCTCTTCAGTCGGCCTCTATGCCATTCAGCTGGCTAGAGC
ATCAAAACGGTTCAATAAAATAATCGTTGTGTCCGCCAGCAAACATGAGGAATATCTTGTAGAGTTGGGTGCTACGTATG
TTGTCGATCGATACCAATCAGAGCAGGAAATTGCTGAAGAAATCTCATCGCTTTGTCCGGATGGCGTTGACTATGGCGTT
GACGTGATATCGAAAGAAACCGCGAAATTATTAACTAAAATACTCGACAATGGCGGTGGAGATACTAAGAGACTGGTATG
CGTCGTTGGTACGCCGCAAATATCACCAGATTCATTCGGCAAAAATGCAAAGCGCAAGTTTGTGATAGAGAGTGTGAATA
TAAAAAAGTTTCATGAGGATCTTGCTTTTGGCTCCTGGTTCGTAAACTACACTTCAAGACTTTTCGAGAAGGGAGAGCTC
AAACCCATAAAAGCTATCAAGATTTTCAAGTCGCTTGACAACTTTGGTGAGGGCATAAAAAATGGTCTGAGAGAGTTGGA
GGAGAGAGGTGCTAGCGCTGAAAAATTCGTTGCCAGCTTGTAAATACTAGATTTAGATTGTCTTTACATTAATAATCTAG
ATTCTTCAGTTTCACACTTCTCCGGAGACGTGGATAAAATTGGTTTCTTATTTCAAACAGTGGAATGAATTGAAAGATCT
AAGTTCAATGTGGCTCTTTGTTCACCCGGTAGAATACCTACGCTTAACCCATGATTGCACCCTGAAGAAGGGTTTAGCAT
CAGGTCTTCATCTTTCGACCGTTAAAATTACTCCAGGACGTACTTCGCCAGTCATCAATGGCCAAGCCTTTATTTTTATA
AGACACAGCGTCTTCATGTCCGCAGTGCGGGCTTGTCTAAGCGCGCCACAAATTTTAAATAGCGACAAGTCGAGAGCTAG
GTTTTAATCAAAGAGATTCTGTGGTCGAACATTCACTTCAGCAAAGAGATAAAAGGCCATATGATAAACCTTAGTCTTCT
TGCCATGAGTTAGGACAGATCGAAGTGGTCAAGATGTCTGAAACCAAAAACCTCGACGAAAAAGCCATCGCAATTGATGA
AGTCTCATCAATTGCATCTGAGGGCGTTCAGAATGTTTTCCAAACACATCAACCCGATGAAGTTGTTTTAAGAGAGGTTG
ACGAAATAGTTGAGAAGCACGATTTGAAGGAATACGAACCACTGCTAATCAGAGGGGCCTTGTTGGCCAACAGACCCGAA
ATTATAGAACACGAGGATTACACTGAAGAGGAAAGAAAAGCCATTCTGCGGGAAACTACCCATCCTTTACTCTCATTGTC
GCCTGCCATGATTTTGGCAGCCATTTGTGCATCGTGTGCTGCGGTCAATTTTGGTATGGACGAAAGTGCCGTTGGGGGTG
CACAGTTACAGTATCAAGAGGATTTTAATATCACTGACCCAAACATTCAAGGTTTGACAGTTGCTGCCCCCTACTTAGCC
GCAGCAGTTTTTGGTGCACCTTTGACAGTTTATTTGAGCAACCACATTGGAAGAAGGCTGATTGTTTTCATCAGTTGTTT
TATCGCGTTCGCGGGCTGTATGATCCAAGGTTTTGCAAATGGTCTTCCTGCAATGCTTTTTGCAAGATTGTTCATGGGTA
TCGGTATGGGTTTAAACTCATCTACCGTGCCAGTCTACACTGCAGAGTGTGCCCCAGCCGTTTCGCGTGGAGCCATCCTG
ATGCTTTGGCAGACTTTTATCGCCCTGGGTGTTTGTTTGGGATCCGTTTTCAATAGAGCTTTTGTGAATATTGATGGCTC
ATTGTCTTGGAGATTAATGATTGGATCAGCTTCCGTTCCTCCAGTTATAACAGGAATCTTAATTTTATTGCCACCGGAAT
CTCCTAGATGGCTCATCAGCAATGGCAAAACTAGAGAATCTTTAGAGTCTTTGGTGAAACTAAGATCCTGTAGTGTCTCT
GGTGCCAAGGACTTTTACATCCTTTACGAGTCACTAAAATTTGAATCCGAATTGGAAGTCAAGCTCACAAAGTGGGAGCA
GTTTGTTTCTCTCTTCAAAGTTCCAAGAAACAGATTTGCTCTGATTGTCTCTTCTATTGGTATTCTGGGCCAGCAGTATG
GTGGTGTGAATATTTTGGTTTCATACACCACAACAATTTTAACGAAAGCTGGTGTCGATCCTGTCACAGCCATTGCCGGT
TCAATTGGTATTGGTGGAGGATGTTTTCTGTCCACTTTCATTTCCGCTCAATTAATTGATAGCTTTGGTAGAAGAAAAAT
GCTTCTTTTTACGCTTCCAGTGGAAGGCATTTGTCTCTTTTGGCTTGGAGGGGTGATTAATATTAACGATAGCAGTCTCC
GTTTGGGTCTAGGGCTGGCTGCAATGTATCTTTACGTGCTATTCTATGGTACCGGTATTGGACCAGTCAGTTTTACCTTA
GTTGCAGAAACTCCTTCCATTAGCGTGAGAATGGCGCATAGCGCGGTATGCATGAGTTTGAACTGGATTTTAGACTTTTG
CTTAAGTATGACTTGGCCCAAAATGGCCTCCACGATGACAACCTCCGGTGGGCTTTATTTCTATGGTGCATTTAACTTTG
TTGTTTGGGCTTTGGCTTATTTCTGTATTCCCGAAACTAAGAGATTCACATTAGAGCAGTTAGACGAGGTGTTCAAATCG
GGTGTTAGCCCATTTTTCAAAAAGAAGCTAAAGGGATTGATAGGCAAACATTCTTAAGCGCGTAATTTTCCTTAGTTAAA
AGTATATTCCTATCTTTCCTTTGAGTGTATACTATAGGAGATTCTGTATTTTTAGTAAGGCCTCGAGGTATTTTTACAAA
AGTTTGTATATGTTAACTTAAAGAATGTTGAAGTCTCTTAAGTCGCTATTGAGGTGAGAACCGTGCTATGTCCTAAAAGA
GGAGGAAGAGATTCAAGTAAACGAAAAAAATCATGAACAGTTTTCCTCAAGTTTTCTTTCTTTTAATCAGTTACATAGCG
TATTGTCATCCAAGTTCGTCGAGAAGTTGCCTATGCTCGCGCTATGTTGATGTTTTATGCAGGGAACGCGCCAGGGAAAA
ACACTCAATCCTTGAAGGCGAAAACCCCGCCAATGCTAACAATTTGGCGATCACTTCGATAAAGGATATTAGGTAATAAG
TAATCGCCGTAATTGTAAAAGATGCAAATACAGCAAACAACAGACTTCATGATTGAGGGCAATAATAAATAGCATCACGA
AAAGGACGATAGACTAAGATGCAGGATACTAAACCGAGACTAATAAGTCATAGTGCTCTTACATTCGCATCAATAACAAA
TTCTCTTGGCTATAATAGCATACAGTTGTCAACGAACATTCAACAGTAAATTGGTTTTTTTTAACAATGGAGAGAGAGCC
ATGAAGGAAGAATGATCTATGATCGAAGAAACTTGTTTAATGTTAGCGCTTAAAACTCGATCCGTTACAATTGAGAGCAC
AAGAAAGAACAGAAAAATTTCTGGTTAACCTAAAAACTAATGTAGTGGGCGCACTCTTAATATCTGGGTCACAGTGTCAT
TAACAGCATTCTCAAAAGACCCGAACTCAAATCCTAAGAGCTCTTTACTCTTCGTGTTGTCAACAGTGGCTATGTTGCGA
GAGGAAGCAATATATCCTGGCTTACCTCTGGCTATTCTCCCATTCAGCTTTGGGAAGTTTTTGTTGATGTTGTCGAGAAT
ACTCTGGGTTGAAAATTCGTGATTTGCCAAGATTAATCGTTTTCCAGCTAAATGTGCCTTCTCCAATGCTAAAACATGCG
CTTTTGCTACATCTCGCACGTCAATGAACAAACTTGCAAACTCTTGATCAACATCATCATCGATGCTGGAGAAAACTGCT
TCGTTGATGCGTTGGCAGGATGCATTCAATGTTGCAGAAACAGATTCGTCAAAAAGCTGAGGGCCAAAGACGTAGCATGG
ATTTATTGTGGTCAAGGTAAATTTCACAGAGCCTTGGTTTCCCTTTAAAAATTCCCAAGCAGCATTTTCCGCGAAAGCCT
TCGACCCGTAGTATGCAGTCTTGGCGTCTTGCTGTGCCTCCTCCCAAGAGTCGTTGTTCCACGAGCTGTCATCCAGAGTT
AGAGACGGATCATAGGCATTTTTCACATTGGAAATTGCCGCGAAGGACGAAGTTAGCACAAAACGTTTCACTGAATCGGG
TGCATGTTTTTTAATCGAATCCAAGATCGACTGTGTCCCGGCCAGTGCTGGAAGCAACATATCTTTTTCGTAGTGAGTAC
TTTCGTAATGACAAGGTGAAGCAGTATGGATTACGTATTCAAGATTTGCACCATATTTTGTGAATACTTCATCAAAGACA
CCTGACTTGGCAAGATCTGGAACAATTTCGAGTCTTAAGTTCTTGTGGTTAAACAGCTTGAGCAAACTTTCAGCCTTTTC
CTCACTTCTCAACGTCCCAATCACAACGTAACCCTTTTCCAAGAGCACATTGATAATATGTTGAGCTATAAATCCATTTG
CACCCGAAACCAACACAGCAGACATGATCCTACAGTTTTAAGAATTCATTTGAAGGATTGGATATCCATCTCATGATGTT
CTTAAGAACCACTGAGACACCAAGCTGACAAATTGTAGCACTTTTATTACAGAAGACATTAACAGCCACATTCATTACTG
TGGCATGTGACGGAAGAAGAGGAGGTTAAAGGCCTAATGAATGAGAGCGTATTTCCAGCGCCACTTGATGTTGAGGGTGC
TATAGATCGTGCATCCTGAAAGATTATGTCCATCCTAACAGACGTGAATTGACGCCCATCGGGTTCGTTAGTCAGCTTAT
AGCACTCCCCAAATACCTTCAAATGAATCGTTCTAATTTCCAACTAAACATAAATTTCGGCAATCGGTGAAACTCAGTTA
GGAGCTAAAAGCTCATCCTCTCAGTTTTCTGAGATAGGACTTTAGCAATACAGTCTCAGAAATAGGTCGAGAGAGTCTTC
GGAAGGCCCCTCCACCGATAGTGAGAAAAGGCAAAAGGCACAAGACTCCTACGATGAGTTTATGCACCTAAATGAGACTT
ACTATAAGCATCCAATTACTTGTCAAAAAGCTAATAAGTTCAACAACGGCAGTAGAAAGAAGCCAATTGAGATCTTGCGA
GCACTCAATTCAAGGCAAGAGAAGAATAGTGAGGTTGAAACTGTAATTCACTGGTTTACGAGTGATATTAGGCTTCAAGA
CAATCTGGCCCTGTCTGAAGCTTTGAAGAACTTCGAGAAATGTAAGGGTGCGCGTTTCTCTCTATTCATGTCGTTAACGA
GCACGATTGGAGGGCTCATCTCGATGGCGGCTGGAAGTTAAGTTTTATATTGAAGGCTTTGAAAAACCTTGGCGAACGGC
TGTCAGAACTCTCAGTTCCTCTGAATGTGCTACGTTTCAACTCAGGCCTATACTGCTCGTACTTCTTCAACGTCTGGTCT
GTGTCCTCGACGAAGTTGTAGACCCTTCTCGGTTTTTTGTTCAATGTCATCAGAAGCTGATAAAACTGAGATTCGTAATT
CTGCATAGCCTGCTGGTGTTTCTGCTGCTGCAAAGCCCGCTGCTGGAGCAACATCCGCTGTTTGGCCCCCTATGTCGCTG
CTGTAATTGCTGAGCACTCATAGTTCGCTGATGTCCTAGGCTCTTCGATGTATGAGTCCAATCGGTTTGCACCCCAGGTA
TCCAGCTACCCGCTTTCTACAAACCCTTGTCACTTTTGCTCGCAGTTCAGTTTTATGAGAACTGGTTGGGACTGTAGGGA
GTGCCCAACTGATATCTGTCGAGCCTCTGTCGGCAATGTAAGACAAGGTCCCTTCTTCTGCTGATTGAGTCAACCGTGTG
CCCTTCCTCTGTTCCGCCTTCACGCTGTCTGAACTGTGGTCGTATTCTTGTCAAAATAACTTGTGATATAGTGAGTACCT
TCTCTGCAACGAGGCTGACTAGCTGAGGGATTGCTAGAAGGCGACCCATGAGGCTTCTGTTGCACTACTCGTTCTTTTTG
TCCTTGTCGTTACCACCACTTGTCCTCCTTGGTTGACTCTATGGACTGCTGAAGGCAGCTATTTTGCGCGCAGAGTAGCC
GCTAGGTCAAATTCAGTGCCTGGACGGTACAGATTAGAGCAACAGGTCCCAGATCCCCCTCTATCTTTGTCTTTTGTATC
GCATGCTTTGTTTACTCGCCCATTCTCTGGCCCAAAAAGCACCAGACTCATTGGCGCTCCCTCTTCCAGCCCATTTGGAT
TCGTTTAAAGCCCACAAGCTCAGCAGGTGATCCAGACTGACATCCCTCGGTGAATTTTCGATAATACCACTACTTAAGGA
CGAATTTGGGAAACTGCCATCAGAGAGTCGGCCACGTACGCTCCACTTTGGACGTACTGTCTATTATCTCACGGTATAGT
CTATCAATGGTTTCCTCGGTCCAGTGTTGATCTCATTGTTTGTTCTGTAGAATGTTTAGTTTTTCGAACCTCTTCCAATA
ACACAGGATAGACACGAATTCAAGATTTCACACCTGTGTAGCTCCGAACCAATGCAAACGAAAGATTCAAGTCCTCTATC
ATACAAAAATTGAAGGAGGTAGCTACGAAAGAACACATACTTATGTATTCATTGTGTTGTTAGCTGGTGGATACGTCCAA
GAGACATAGTAACAGATGAATCTGCCTAGAATTTGAGCCCTTCTTGGATCAAGTCGAAGTGCCAGACTTTGCCCTGAGAT
AGCTGAGTATATCGTGGGTACGATTAACAAGGAGCATTGGAAACATGTCGTTGAGATATCCGTGATTGACCTAAGAACTT
GGGACCTACCCATGTTCGACGATACTAAAATTCCTGCAAACGTCCAGAGAATTTACACACATGAAATAGCAAGAAAATGG
AGTACGCGATTGCGACTACGAAACTTCCTCCCAAACTGGGAGTTTGTGCAGCTGATACTAAAAATGCAGCCGCTGCCGTG
AAGTGGTTTTAATGCCTATGCCACTGATGGTAATATGGCAGGTCAACACAAACCGTACCGGTTGGTTGCGGCAAAAGATG
AGAAGTGAGTAAATTAGCGAGTGACATGAACTTCTTATATTGAGGGAATAAATACAGGCGAGTTAGAAATAACGTCGAGT
TTCAACCAAAACAGGCCATAACGCCCATCCGTATAACTTTTCATTTATCTCCATTCATTATAAGCGCCAGGAGCATCAAA
TCGTAAAAGCATCGGAAGTTGCATCAGATTTGAGGCCTGTCACATCTACTAACTGTACTACTATCATAATAATGTATCAG
AGGACGAACATCTGTATGAGCCAGTTAATAGTGAATCAGGCTCATGGTTTGTAATAACTGGAAGATGTGCAACGGACATT
GCCATAGCTCGGAATACAAGCAGAGCCAAGAAGTCATTTTGAAGCTTTGTATCATATTAGTATCAAGGCAGTCACTTATA
GATCGAACTGGTGCGGCTGAGGCCGACCAGTCAACCTTGGCGTCTTCTCCAGTGTAGGAAGTTCATGCAAAAACGTGAAT
TGTCGCCAGATATGATGCGGTACAGATTTTCTACAGGTTGTTGCAAAAGTATTGACTCTGTCGGCTATCTTTGGCCTCTC
ATATACCCGTCTAAGTTTGAAGTGTACCAGGCCAAGGAATGATGGGGCTTGGCCAAAAAGTTGGGATCAGTCAAAGCCGA
TCAACATAAATAACTGGCCTTTAGGAAACTGTACAGGGAATCACGCTGTACTCTATGAATAAACGGTAATAGAGTACTGA
CGTTCTAGGCTACTTTGACAATTGTAAATTTCCGATACTAATTTTCATTATTCATAACAATTCTATCTTACATAGGAAAT
TCCTACCTTTTATGGGATTCGACGACAACATCGAACGCCCTGTCGACATATTAGTTCTCAAAGCGGTATTGGGTTTCTGA
AGTGTAAACATCGCCACGCTTTAGGAGAACACAATCTTTCCAATCGTCGCGATTGATTGCATCAATATACCTTCCTTGCT
CGACACAAAACCCTTGTCTTGGTATGAATTTTCCAAAAAGATTATCACCACTATATAAAACGAACGATGGTTCTGTGGTC
GAGACTTCTAAGGTAATTTTCGATTCTGGATGATAGGCCTTCAAGACGGGACGTAATTCATTTTGACTTCTTGAGTCGGG
CGATTTTAATCCTTTATTTTCATCAGAAATAAAACAGTAATCATAGGTTGGACCATCTCCACCCAAAGTAGTAGGTCCGG
CGGAATCGAATGTAGCGACATCTCTATCGATGACCTTGCCAGTTGGGATCAAAGCACCTTCGCTGACTTCTAGTGATTTG
GTTGAACAAACTCTCACTTCCGTACCGCTGATGGATTGTTCATTGTGGAATTTGTTCAAATTGAAATATGTGTGGCTAGT
CATATTGATTGGAGTAGCTTCGCCATTAATCAACTGAGCTTGATAACTAAATTTCAATGACATCTCGGCAATGTTCAAAG
TAAATTTTACGATTACCTCTAAGTCACCCGGGAATTCATTTGGTATGGAATGGTCATCTAACAGAAGAAACTCAGCAGTG
TAAATCTCATCGGAAGGATTCTCAATGAGAGGTCCTAAAAACTTCTTGACGTGAAAAGAACTGATACTGCTATGATTAGT
GTTATCACAGTTGTCGACCGTCAACTTGTGAGTACCATCTTGCAAAGTGAACAGACCCTCTTTAATACGGTTCGCAAAGC
GACCAACAGTAGCACCAATGTAATTACCACCATCAGAATTATAATCCTCAGCTCGCGAGTAACCCAAAACCACTGATTGA
CCGTTTACCTTCAAATCGACAAGAGTCGCACCAAGATTGGCTATAGTAGCCTCGAACTTTGAACCGGCTCCAATTGTGAT
GAATCTGTTCTCGTAGTCATTAACTGCTCCTGCCAAATCAGTCTTGACGCCTTTCAGATGGAAACCAAAAGGATTTTTCG
TAGCCCATTTCCATGAATCAGAACATGCGACACTGATATCCAACTCCGTCCTCCATTTTAATTCACGTTGAGCTCTGTCC
GCTTTAACAGTCAAATTCATAACGTCACCATTTTTTCTACCAGTAACTTCGTAGGGTATTTTTGTGTTCGACACCTTGCA
AAAAGCACGGTAGACTTCGAAAACAGTGGAACCTGTGCCTGATCCCAGGTTCCATTCACGACACAGTCCATCAGCGCTAT
GAGCTTCCAAGTATCTCAATGCTGCAATGTGACCCTTGGCCAGGTCTACCACATGGATATAGTCACTGATTTGTGTCCCA
TCTCGAGTATCGTAGTCATCGCCAAACACATACAGTTTCTCACGTCTGCCGACAGCGACTTGAGTCATGCATGGCAGCAA
GGTTTTCGGAATACCCAAAGGATCTTCACCAATCAGCCCCGAAGGGTGAGCACCAATTGCATTGGAGTAACGCAAAATAG
CGAACTTCCATGTACCCGTGCTAACGGCGTAAAGATCCTGCAATATTTTCTCAATCGCGAACATCGCATGCCCATATGGG
TTAGTTGGACCCAATGGGCAATCTTCAGGGATCGGAATCATATCAGCGAATCTGGTGGCATCTCCGTACACTGTAGCCGA
GGAAGAGAAGACCAGCTTTTCAACATGGTACTTCTCCATCAATTCCAGGAGAACCAAAGTTCCCAAGATATTATTGTGAA
AGTATTTCAAGGGAATCTCTGTAGACTCATCGACATCTTTCAGACCGGCAAAGTGAATGACAGAATCAATGTCGTACTTT
CGGAACACTGTTTCAAGTCCTTCGCGGTCACATAGATCTACCTTGCAAAATGGAATGTAATGTTTCGTCAATAACTCTAA
CCGAGCCACAGATTCATAGGATGAGTTGCACAAGTTATCAACCACAACACATTGATATCCATTCTCAATTAACTCTGCAA
CTGCGTGTGATCCAATGTAACCTGCACCACCAGTCACCAGCACCCATTTGCCTGATATTTTTCTTTCTGTCGTTCTCATT
TGTTATTAATCTAAAAGATCAAATTTTTACTCCTGGCCTTCAAACCAATTAAACGGACCGACTATAAATTCCATCTTGTG
TTTATATACATACGACAAGCTCACTCATGACATGTAGAATATTCTAGGATCTTGGTCCGTATGGTAGATGAGTAGTGGTC
TTTTCACCGTTCCGAAGGCTAGTCCCCCTCGTTCACCAATCGGGTCATTGTTTTTCGCGCTATCTCCTGGTGCGTCTGAC
CACCGTAATATGGGGAATAAGCTTCCCCAGCTTAACGAGAATTAGCGTGGGGGATAGCCGTGGGGTACTACTAGCCTTGT
CTGCTCTTGGCTTATTTTCTGGGGAGACGCTTACACAGGAATGGAGCAACTGTTCGAAAATATCATTTTGGTTGAAGGCT
GAAAAAAGCTAAAAAGTGGAAGCTGCAGCTTGCTCGTAACTAAAGCGCCCGGGGGTACTTCTCAAGGAACTTACAACACT
CTTACAAGCGAAGGGCCCGGGTCCCATCATGGCGAGCCTCGCACTCTTTCCACCAGAGGTAGAGGAACGGAAGACGCATC
ACTTGTCATCAAATGCTCACAACAATACTTGAGCATGATGTTTTTCGCTGCGTTGAAGTCCCTGTCGAATACCGAGAAGC
AACTTACACAACTATAAATTTTATTAGATCCTAGATCTTTTTTAATATTTCCACATTTGGAGCAGGTCTTGGAGGTGTAA
TCCTCCTCAACCACAATTACACTGGTGCCACGGAGCTGCTCTGCCTTCATCACCACACGATCGTTGAACGAACAGTGTGC
CATCGTCGCCATGCTGGATCTGGATTTCCGGTTCAGCTTAGTGCACTGATGAAAGTTCAACTTGGGGATGAAGACAGTCT
CGTACGATTTGCAGAGGCAAAGAGCCGATTTCTTGTGCATATCACTTAAGATACGCGAAATCTTTTCGTCCAGCCTGTGC
AGGGCTTTCCGATGGTTTTGCCTCTTCTTGTGCGTTTTCAACTTGGCCAACTTTGATTGTAGCTTGCGTCGTCGATGCTT
CAGCTTTTCCGTGCGCACGACTGCGTTTTTACCGATCTCCACAACGTTCTGCCCGGAGTCGTAACCGGTTAGGAAAGTTC
TCACCCCGGGGTCAATGAAGATGAATTTCTCGCGTCCTTCATCTCTGGCGATCTCCTCCCCGACCATGGGAACGATAAGG
TAGAAATGATTGTGCCTGGTCCTTTGGAGTCGGGAGTCCATCAGCAATTGTTCCGGGAGCTTCTCTGCCGACCGCATCTT
CGTAGAGGAAAACACGTCACTATAAAAGGACTTTTTGTTGTTCCAATATTTCTTGAGCACGGAAAGACTCTGAGTTTTTG
CCTTTTCAGACTTGAACTTTAGCTTAAATGGCGTCCCAGTGCTCTTGTACCGGGCCATATTACTACTATAATTTTTAACC
AGGTCCCGAAGAGCTTCGCTTTTCAAATCATAGTTATACTCTTTCAGCCACTGCTCATGCGGTTCCAATATATTGATATC
TTTATTGATGAGCATCTGCCGAAGTGTTTTGATATTCATCGGCTGCCCCTCGTGATGCAGTTTCAGTGCTCGGTTATACA
CGTACCTCTGGGTCCCAAACCACTTCCTCAAGGTCTCTTGCTGGCTCGTTGTCGGATACAGCCTAATATGCCTGGCTCGC
GTAAGTTCCTTCTCGATGTGGACTTTGAGCGGCAAATCCAATGAGTCGTTTGTGATTAGAACCTGTTTGTGTTTTACTAT
CGTGAACCAAGAGTTTGATTCGATCTTCTCACCCTTTCTTTCACCCGCTAGTGAATTCTTAACATCAAGACCCCATTGCT
GGGACAGCTGAGCAGCCTTCTCATTCAAAAAGGTCTAGATTCTTTCTTCTTTGATGTCTTTCTTTTCTTCCGCTGACCTT
GAGTTGTATCGTTCATGACTGGTCTGGTCTGTTCAAGTTCATGGATGCGAAAGGTCTATCTTCCTGGGAATCCCGCCTCT
TTATACCTTTCAGATCGAGATCGAATTAGCCGCCGAGCCTGAAAGGCGTCCGAGCGAGAACCCCAAAAGCGGAGTAAAAA
ACGACCCATCATACAAAACGCAGTCTTGACAATGTTTCATGCAGCTAGCTATTTTGAGACTTGCCAGTACAAGTCTGATC
AGGTTGGCGAAACCTCATCAGACGAGGTAGCTTCTTTGCCAAGTGATCATGTTCTTACTCGTATGAGTTCCAACTTCAGA
TCTTCCGACTGCGGCGCCCACAACCATGTAACGCCTGTGATGGTGATTTTTTCAGGTGTGTAACATGTGTGAAACCGCTT
GCTAAATACACCGTAGATGTCTCGGTAAACTAACAGGCGGGGACCTAATACTTCGGTCAGTACATTGGTACATTGTCATC
AGGTGGAATTCAATCTTCGGTTTACGAGCATCTGAAATTACCCCCACAATATTGATGCCTTGCAGTCCAACCGTTAGTTT
CACTATTTTCCATCCGACGTCTTGCACATACTGGCGAGCCCCGACTTCAATCTTGGTGCTCAGCTATGGGATGTTTTTCT
AATTAGGCGGTTGTAAACTTCACCATTTCTTGTGATCAATGGTACAGAGTTTTCTCATTGAAGATTTCATGCTGGCCTTT
TTCTTCACGAGGAAAGATTGCGGTATCTGAGGAACTTGTTAGGAATACTGGAGCACAAATTTTACCAACCACTTATGCCT
CAGGTGAATCCATGATCCTTTTTCCTTACCTGGGTAAAAGCTGCTACGACAGAAGTTTCGGTGGCAGATCAAAGTCAACC
AGGTACTTACTCATCATATCTGATACTCGCACCTCTTACAGATAAATTTTTGGGGATTGGCTTGATTCTTTCATTGAATA
TCAAAAAGACAGGAGCCAATTAAGGCGTACCAATATCGATAGCAGAAGAATGAAGGAGTTGAGGCATGGAATTAAGATTG
GAAAAGATATTCAGTAGCCATAGCAATTTCAGTAGGTTACCATATCAATTCCAACAGCTGTTTCGTTTTCCGCTGCTGGT
CCGTTCGACCAAATCCTTCGCAGTCGGGCCAGAGCAAAACCTGCAGATCCAGAGCCAAGCTGTGCTACAAGCCGAAAGAA
GGTTTCTACTCTTGCTTTATGTTCCTCTATAATACTGTTGGTACCAGCAACTAACATAGGCCATTGCAGCACAAAGTAGC
AGTGCGATTTGAGGAAGCCACCGGCACCATCATAGCAGCAAGCGGTAGATATCAAGTCTTTGACCATCGATTGAACGAAC
GCGTTTCCTTTATCTATGTTCAATAGCTTGGTGAAAATAGTTAGTAAAGCCGCCAGTGCATAAGAACGATGGGATATATC
TGACCAAGACAAAGTCAGCTTTCTACCATCAACATAGGTCACACTGATATTGTTGGAGAAGCTCGAATCATTCTCATTTA
TCTTCTTTGGATAGCAAGGATGGGTGTTGGGTACAATACCGCTTTTGTCAATTAGCTCAAAATCCAACTGCTTTCTCACA
CTGCTAATCAGTTCAGTGATGGCACAATAGTCTTGTTGAGACTTCCCTTCTCTTCTAAGAATCTTGATCAGGTCTTTAAT
TATTACGACCAGCTCCATGGAATACCCGTGAAACAAGCTGAAGCCCTCCTCACTGACTATATTCAGCTTGCGCAGCGTAG
TAACTTCTTCCGACCGATTGCATATTAATAAATCAAGCTCTTCGCCGGTCCTTAGAGTACCTCCCTTCGGAGAAACCAAT
CCTGCCAGTATTTCGATAGAAGAATACCACGATTTGCATAATAAAAATATCATCGAGTGTGTTTTTTGCGTATCATTTTT
CGAAAGCAGATCTTTGGCACCGCGGAGGTGAGCTCTCCACTCTTGTCGGGTATGCGATGCGCTGTCACAAGTCAAAACAA
GGATAGTTAATAAAATCGAGTCCAAGCTTCCCATCATGTCTCGTTCCATGACTGCGGTTAAAGTTTCTAAGCACCTCCGC
AAATAGAGCTTATAGCTACTCTGATCTTCTGGTAAAGAGCTTTTACGGTGGGATGATCGAGCACCGCAAGCCAGCAGTGC
GTACAGGAGATAGTGCGATTCTCGTGCATATATGATCAATATGTCTCTGACAGGATTGATCATGATGCCATCAGAACTGG
CCTGGAAAGGTAAAATAACATTAGAGAACTCGTTGTAAAATTCTTTCATATAAAAATGGTTTTCTCCTGTCAAGTTCAGA
TAGCTGAAAGGAACGTTTGTTTGAAACATGACCTGCTTGACCGGGGTGCAACTTTCAGGGGTAACTCCATTTGGTATCGA
GTAACAGGGACTTTCAGGCTCCTCAATAGCCGTCATCTCACTTAGAGTTGAGTTGACTAAATCGCTGAGATCATTTGCCA
ACAAGGGGGCCCAATACGCCGTGAAAGAATCATGCAATTGATCAGGCTCCACCTCCCGAGGTCCGTTGTTAGAACGAAAT
ACAATTGGACTTGCAGAGGTACCTCCGATATAATTTTCCTCTCCATATGAAGCAGTTTGTATACTCCCAGCTTTAGCTAA
TTGAGTTACTTTTCTAATACCGTATTCATCTCCTTTACCTTCTAGATACCGGCAACTTTTTTCAAGTCTATCACAATGCC
AGCAGACTGGTTTCCCCTCATCGCACTTTACATTGGTTAGTCTTCGCTTTGTTTGTAGATTAAAGAAGTTAAACTCACGT
ACCTTTATCTTTCTTCGTTTGCACTCTTTGCAGCCGTTGTGGCTATATCTTTTACGCGGCGTACCAGTTACTCTGGTCAT
CAGATTTCCACCACATACGACTAGCTGTAGCCGTATGTTCTCGACGTATGTTAACGAAAGTCATTATTACTTAAATCTGT
CAATTTTTGATGAAAAAGATAAGGCTTCGCGGATATCAAAACTTTAGAATGACACGAACCCTTGGCTTGCTTGAGCATTG
TAAGTTCCTTGAAAATTACCCCCGGGAGAACTGGTTATAAGCCCCGAGTGGACATTTATATAAGTATGTCTGGAAATAAA
CTGAGGACGTATATACTTGAAAGTTTACTCGCTATCAGTTGTCTCGGACTCTCCATGTAGAACAATCAGGGAAATAATGG
AATCGGCCACTTGGGCAGCGACGACTGAGGTGATCTCGGCCGCTGTATCGTAGGGTGGAGAAACCTCAACAACATCTCCT
CCGATGATGTTGATTCCATCTAATCCATCTAGAACGGTCAGAAGCTCTCTGGACGTCCATCCACCTGGCTCGACAGTACC
ACTAGCCGGAGCCGTCGAAGGATCCATAGAGTCGACATCGACAGTAATGTAGACAGGGCTGTCCCCAACTCTTTGTTTAA
TTTTTTTGATAATTCCATCGGCGCCAATCTTGTCAATATCCCTGGCCAAAATTCTGTCAAAACCACAACTAATATCGTGT
TCTACATCTTTTTTACCAGGATATGGGCCTCTGATGGCAGCGTGAATAGATGTATCTGATAATAGACCCTTTTCATGAGC
CCAGTGCAAATACGTGCCATGATTCAAGGATTGATAATCTGTGACGTTCCCACCAAAGTAATATGGATTCCAGGTATCCA
AGTGAGAATCAAAATGAATGACTGAAATTTTCCCCCAGTTCTCATAAGCGGCTTTGATCGCTGGAAGGGTGATGGTGTGA
TCACCTCCAAGAGTGACAATCTTGGGATGGTTGAACTTATTTTTCTTAGTAACGGAGTGCTTTCCTGCAGCTCTGTTGGC
ACGATAAATCTGGTCGATGGCGATTCTATTGTCAAGTGGAGTCACTGGTGGCGAGCCACAATCAACAATCTTTGCCCAAT
TTTTGTAGGGGTTTAGCTTCTCATTATAGACAGAGTAAGCGGGAGCTAATCTTCTGGAACCAAGTCTGATGCCTGATGGC
CCGAATCTAGCGCCAGGTCGATAAGAAACTCCAGAGTCAAATGGGGCCCCAATGACCGCGATATCAAACGATTCCTTTTC
GTACAATTCAGGATCAAAACAGTTAGTCAAAGGAAGATGAGCGAAGGTGTCAATATAACCAAATTCACCACCACGGTAAA
GAACTGCTGAGCCATTGATATCTCTCAGATCGTCAGGGTCTGGATACTCGTAGTTCTCATGAACAGCAAGGCCACGAATT
TCATCTGGGAGAGGAAGCGGTTCACGTTTACCCTTGACAGATACAGCCCCCACAACGCCATCCAAGAAATTGCCAAAATA
GGCATCCAAAAATGACTTGTTGACCATTGCTTCGGTGTGAGCAGAAGCTTGATGATTCCGATCTCCATCGCTGCGTTCAC
AGCTAAGAGACAGCTACTGCGGGGGGGTGGACTGACGGGGCTTGCACTATGTTATTTTGNNNNNNNNNNNNNNNNNNNNN
NNNNNNNNNNNNNNNNNNNNNNNNNNNNNNNNNNNNNNNNNNNNNNNNNNNNNNNNNNNNNNNNNNNNNNNNNNNNNNNN
NNNNNNNNNNNNNNNNNNNNNNNNNNNNNNNNNNNNNNNNNNNNNNNNNNNNNNNNNNNNNNNNNNNNNNNNNNNNNNNN
NNNNNNNNNNNNNNNNNNNNNNNNNNNNNNNNNNNNNNNNNNNNNNNNNNNNNNNNNNNNNNNNNNNNNNNNNNNNNNNN
NNNNNNNNNNNNNNNNNNNNNNNNNNNNNNNNNNNNNNNNNNNNNNNNNNNNNNNNNNNNNNNNNNNNNNNNNCTATCTC
GGTTTGAGTGAATCGACCAGCTCAAGTATTTAACGCTTAGATTGACTTTTCAAAGCATTTTCGATGTCAACTTCGGCTCT
TGGGATACAATATAGCCCAGTTCATTCATACCAATGAAAAATGACCCCGTTTTACAGGTATTACCTGATCACAAATCGAA
ACTGATGATAACTTCGCATAGATATGATAGTATTGGTGGAAGCCAAGAGAGTTCCAGACAAGATGATCATAGAAACACGG
AGTTTTGGATAGTTCTGAAAGCTTCCTTACCTCTCGTAACTACTTTCTTCCTCCAATTTTCCTTAACTTTGGTTTCTATC
TTCTCTGTCGGGCACATCGGCAAAGAAGAATTGGCGGCAGTCTCGCTAGCGATCATGACATTCAATGTTAGCATATCCAT
ATTCAACGGTATGGCGACTTGTCTTGACACGCTGTGCGCCCAAGCATACGGAGCCAAACGGTATGATCTGGTAGGCATCT
ACTTCCAAAAATGTACTTGCATGATTCTCGCTGCGTACATTCCCATGGCTTTCATATGGTGTTTCTCTTCTCACCTCTTT
GCTCTCATTGTTCCCGATCGGAAATTGGCGATCTTGGCAGAAAAGTTCCTTCGAGGCATGTCATTAGGTGCTCCTGGCTA
TATATTCTTCGAAACAGGAAAGCGGTTCTTGCAATGTCAGGGTATTTATGTTGCTGGACAGTACTGCCTGTTCATTGCGG
CACCAATAAACCTGCTTCTAAATTATCTATTGGTGTGGAATAAGCATTTTAGTATTGGATTGTTCGGAGCACCATTATCA
ACCTCTATTTCTTATTGGCTGATGAGCCTGCTGCTCCTCTGCTATGTCAAATTCATCGATGGCAAAAAGTGTTGGGATGG
TATTAATCTAAAAGAAGCATTGAGAGGATGGGGAACGATGTTCAATATGGCTCTCAATGGAACGGCTATGATGGTCTCAG
AGTTCGTTGCTTTTGAAATCTTGACTTTATCCGTTTCGAGATTGGGAACGGCTTCATTAGCCGCGCAATCTATTACTTCC
TCGCTAGCAACTCTTCTATTTCAAATCCCGTTCGGCATATCTGTTGCAGCTTCGACAAGGATTGCGTTCCATGTGGGTGC
CGGATCCATAGATAAGGCTAAAACGGCAAGCCGAATTACTCTCAACTTAGCTCTAATTGTGGGCATTTTACTTTTTCTGG
TCGTCTTTATTTTCAAGGCTAACATAGTTCGCATTTTCACCATGGATCAAGACGTTGTGAAGTATGCCACTGTTTCTGTC
GGAATTTTGGGTATTAATCAACTATTCGATTGCTCAAATGTTCTACTAGCAGGTTGCCTGCGAGGACAGGGGCGTCAGTA
TATTGGCAGCACTCTGAATATTTTTGTTTATTACTTTATCGCTGTACCTCTGGCGCTGTACCTGGCTTTCAAAATAGGGC
TAGGTTTGAAGGGTCTGTGGATAGGCCTCGGGATTGGTGTTTCAGTTCTTGCTATAAGTGAAGGTTATTTCGTGCTATTC
AGGTCTGATTGGCCAGAGATCTTGCAATCAGCGCAGAAAAGAACTTCGCTAGGTTCCTAGTAGATGGAGATCTACTGATA
AAGACAGTAAATTGCAAAGCCCTGAAGAATATATTAATGTTGTTGCTGGAATCAATCACTGACCTCCATTTTTAGATGTG
CCATCATCTAGTATGAATTATGTTTATTGCTCTAAGGCATTTCCGAAAGATAATCATGAGATAGGTGCATATATATATTG
AATTCTTTCTTCAATAGTTGCATATATATATTGAATTCTTTCTTCAATAGTTTCAGGTAGCGCCTTCAGAGTAGTCTTTT
TTTTGGGTTCTTACTTCGCGCGCGCAATATGAGCTTTCAAATTATCAATCATGAACAATGTAAGGGCAGTGCTTTCAGCT
CTTTGAGAGAAGTGCATCCTTTACATCTTCTATATGCGGAACCTTTTTAATGCAGTATAAATCTATTGTATTCTATGATA
CAAACATCTACAGATTGAACTATTTCATTAACGTCGCTTGACAAGCGATATAAAAAGTCAATTAATTCGGCAGCTTTTCT
TTGAAAGTTTATCATTCTACGCCGTATATCCCCAGTATCAAGTTTCAATTACCTTCTGCTTCACAGAACCATTGATGTCC
TTCACCATACTGCCCATCTCAACATCGATACCCTCTAACAAAATCATATTATAATTTTGACTACCAGATTCCCCGATTTC
TTCTATAGTCATATTATCATATGCAACCTCTTCCTCCATCATTCCCGAGTTCTTAACTGGGAAGATTTTGCAAATAATCA
CATACAGGATTAGCGGACAGAAGAAGCTGAAAACGACACTCCCATAGAAAAAATTCCTCATACCCTCCGGAAATCCTTTA
ATGGGAGAAACAGCATCTGCTAGGCCTGGAAGACCAGGTACCATACCACAAATCCAGGTGAATATTGCTCGGTAATTAAA
GCCTTTGGTGTAGTAGAAAGTACCATCGGAATCTGTAATGTATAGGTGTGATAGGGGCAAACGGCCTTTGCGAATAATAT
GGTAGTCAGCGACAGTGATAGCTATTATTGGGGTGACTATCACCCCGAAGGAGCTCATTACTGTGATGAATACAGAGGAG
GTATTGTAAAAATTCCACGGTTGAGTCGCCCACGAAAGTAGCGCCGTTATTATGGCACCTCGCTTTATATTAATATAACG
AGGTAGCACCCCTGCTAGGTCCATTCCTCCTGCAAAACCATTAGCGAGAACATTGAAGCTCATCTGAGAAGCCATGAATG
CCAAGCCGCAGAAAAAAGAGGCAGCTCGAGCACCCGGTGAATAGTCATCAATCAACCATTGAAGACATATATCAGTGGGG
AGCCATAATTCAGTTCCGTATAGCTGCTGTGTTGCTGAGGCACAGAGCAACCCCATAAGAGGAACGATAGTACCCGTGAT
CATTACAGCTGATATGATTCCCAAGTACATCTTTTTTCGAGAACTAGAGAAACGAGAGAAGTCTGACTGGTTTGTGCAAT
CGGGTGATAGGGCACCATACCAAATTGTCATCGAATATAACCACATCCATCCTGTGTAGCCCTTGCTCAAGGCTACAGGC
TCTGAATAGAGAGGACCAGCTCCATGGTTTTTAGCCAGAGTAGCGACGAACACCCCTACCATAGCGACTATAGTGATCAG
GCAAGAAAAATTGACAGCTTTGTTCATTTTTTCAGGCCTCATAACAAAAAAGGCATATTGTAAAATCTGAAAGACGAGAA
ATCCAATGAAGTCTCTGGTCGTCATCGCTAGACTTGATGGGAAGGTGTTTTCTAAATTCATATAGCTTTTGCTCCAAGAA
GAAAACATAACAACAAAACCTAAACCACCTAGCCAGCTTTGCGAACCGTAAAATACAATGGACAATACAATCCTTATGAA
TATGCCAATTCCTGACCCATAAATTCCAAAGATCATTCGCTGACAAACAGTGTATCCTATTCGATACTTTGCTCCAGGAC
CAGAATTGAGACATGTGTACACGCATATCAATATATTTCCAAGGGTCAAAGCCCCCATGGTATGCTGAATGTTAAGACCG
AGTGACAGCATAGCCGAGCCAGTGCTCCATGTCCAAATTGTGATATTGGGTATACCCCAATATCCAAAAAAGGACCAAAA
GCCCCAGATTCTTCGTTCGAGAGGTATTGGGTCAAGATCAGGATTTCTAAGTACTGTTAATGAATCTTTCTCATGATGAG
GAACTTGCAAAAATTTGTCGCATCTTTTGAGCGTTTCGATGTTAAAAAGCATTTTTGTTTACTTTAACCTTTACCCATTT
CTTAGCGAATGAACTTTTTTCCCATCCACTTTATACAGAACGCTTCAATTTGACACTTCAGCATCACCTCTAACTATCAA
CTCCAATTGCACTTTCACTTCAACTTCCACATAGTCTTGAAATCACTTATCTACTGAACTGCTCATGCTCTTCAGTCACT
TAGGTTTAGAGTTTTCGTATTTTACTTTATCGATAAGCTTTTCTCGTTTGAGATAGACTTAATTTTGCGCGGCTAGCAAG
ATTTGCGCGGCTAGCAAGATTTGCGCGGGGAAATTTTGGGTTCTTAGAAAATGCAACTTATCAGACAGTGCAGTGATTAA
CTAGCTCGAGCCAAACTTACATGATATTGATGATATTATCTAAAATACGGGATAGCCCCCATTTTCTGGTGCAGCAAGAC
GGAAACTTTCGGTATACGCGCGATAATCTGCTCTCTTATTGTTCAAAAATTCATGCTCAAATAGTGTTGCAAGCATTTGA
CGGAATTAGTAAATTTTCGATTTTCTTTCATCTGAGATGCAGGATCACACCTCTAAGACCACCTCTAAGACGTGTTCCAA
GTGTAAAACCATGAAAAAAGATCTTGGATCTAATAAAATATATAGTTGTGTAAGTTGCTTCTCGGTATTCGATAGGGACT
TCAACGCAGCGAAAAACATCATGCTCAAGTATTGTTGTGAGCATTTGATGACAAGTGGTGCGTCTTCCGTTCTTCTACCT
CCGGTGGAAAGGATGGGAGGCTCGCCATGATGGGACCCGGACCCTTCGCTTGTAAGAGTGTTGTAAGTTCCTTGAGAACT
ACCCCCGGGCGAGAAAAACAATAGATACTTTAGCACTTTGTCAGCCCACTCTCTAAAAACCTATCTTATTAATCTAGTCA
CTTTGTCAAGTTGGTCGGGAATGATGTAACATAGGTTTCTAAAAGGTCTAACAAAGACTCCTTTGAACACAAATTTGTGG
TGAAGCCATGAGGAGTCAACGGATTGTTCTAGTTCCAGAACGGCAACAGCCTCAGTAACTCTAATATCAGAAACTACTGA
ATTTATCTTTCTATCTGATAAACTTTTTTGTGCAATCCATCAAATAGCTGCCTTTCGATACGTTGCACCTGCGTTATCCA
GTCACCTCGTAGAAGTATCTCTAATGACTTACTTGCTGTAGTACAGGCGAGAGAATTTCTCATAAACGTTGGCCCAAGCA
TAAGGCGCCGGCCTGTTTAAGGTTCGGGATTAGAAATGGTCACAGCGATCTTGGGGGTTGTAACGACGGCACTTAATGTC
ATGTATCCACCAGTCAAGGCCGTTTCAACACAAATTATACCTGGGTAAACATCAACGTGTAATTCTTTTGGAATTTTCAG
GTTGTCTTGATGGATTCTACAGCGATGGAAGGCAAACATTGCACCTGTGCGACCAAATCCTGTTGCTATTTTGTCCATAA
CAAGGGGAACATCATAGCGATTACATAGCTTCCTCAGCTCCATCAAAAACTGCGAGTGGTAAAGTCTCATACCACCGCAC
CTTGCAAAATCGGCTCAAGCACCACAGCGCAGATCTCTTCATCTTCATCCTTATGCTTGGAACGGACTACCGCTAAACAC
TCTGGATTGAATGTGGCCGTATTGTCGAACAGCTCCTTATTGTCATCGCAGATGTTTGATGTAGGCAGAGCTGGCACTGT
AGAGGGCCCCGCAACGAAGATATTTTCAGCCACGTAACCAGCATAAATGGAATGCATAGAGCTTTTTGGATCACAAACAC
TCATTGCACTATTAGTGTCGCCATGATACCTTCTTGATATGGTTGAAAATTTATTTTCCTGAATTGTGAATCTCTAGGAG
GAGTTAGGCTCTATTGGTATTGAAGAGGCATCTTTATCGCAATTCAATAGCGAGTGAGCCCAAAGTTACTAGGAAGCAAT
GTTGCAATTCACTGTAATCTAGCAATGTTAAAAGCTTCCCAATTAATGAGATAGCAGGTTCGTGAGTTAAACCGCCGAAC
ATAAGGTGGGACATTTTAATGATTTGTGACACTAGAGCATCATTGATCTCCTGATTATTATGTTCATCGAGCCATGATGA
CATAGCATCTATCGTTCTGTGATCTTTGGGTTCCTCAGAACCCACTATCATCTCGCAGCCTCTGGCTCCTTCACGGGATA
CACCATAATCGGATTGCTCATAGATTTGTACGGATGCCTATGTGATCTCGGTCATACTTTGAAAGGTCAGTGACGGACGA
ACTGAACTGCATATTACTGCTACTTTGTTGTCTCGCTGTTGCGATCTCTCTCGTGAAAGTGGTCCAAGAGCTAGTTGTTA
TATTTAATTATACCATAGGTTTTTAAGCTCAATAAATTAGGTTTTAATTAGTCTTCTTCAGGAACAATCTTCCAAGTCTT
TAAGTGACTCAATTAGTCGTTGTTCTGATTGTTTTGAAACAGCCTCATTTTACTTAAAATGATACTTATAAAACCTACGC
TTTTATTTCAAATCATCCTGTATGGCTCAGTTTAATACGATACAGCTACCGGAAGTAATTACCTGAACCTCTCAGTATGG
AAGCATCTTGTTACTCCAGCGTACAACAGATTCTAGACAAGAAATGAACATAAATACAGGGCTGTTTTTGGGAAGTTTAG
TTCGCTCCTATCAAATAGACCTAGTCATCCAGCAAAACAAATGGCGATGCGTATTGAAGTGCTCAAATATTAAAGACAGA
GTATACGGTCAAGCTAACGCAGACTGGGTAAAAGAGATTGCTTATAGTTCAGGTAATGCCCAAGAAACTGCTCTCTTCCT
GTAAATAGCAACATGCTCAACTTCTTTGCATTTGATGACAGGTGTTGAGTCTTACACAACTTCAACTTCAGGTAAAGGGG
AATGTTAGACTCGCTATGATCGGTCCCGGCCCGGTCCCGGCCCCTTCGTACGTTACCGCGTTGTATTTCCCTCGTGAACT
CAAACGGGGTGGAGGGAAGGTGCTCTTCATGTTCTACTAAACAGCTATGGAAACCTCAATTGGCCACTGCCTTGTATGCT
AAATTCCGGCTTTGCGCACTTTCCTCATTAGCGTTTGTATCCTTATGAACAAGCGAAGCTATCTGAAATATCACCTAGCC
AATTCACTTGGCAAACTCTAACCGATGATTGTCATCCCTCATCCAGTCTTCGGAGACAAATAGGCAACTCCTGGTATCGT
GGTGTAACCAATCGCGACGAAGGTGGATGGGAAACCCAGAATAATATCAGCATAGCATAATGTATCCCACTAGGTTTGAT
CAACGTATTACACCCCGATCATTGAGACCGAAAGTCATGCCACTTTTTATCTGATGTCAATCACAAGAGAAACGAGGGAA
GGAGTTAGAACTGTTCAGCAAACTAAGATTTAGCTGCAGTCTCGCAAGGCTGCTTAGAAGTTAACGCCCTAGCAGATGAA
CCCTCAACAAACGGTAACAAGGAAGAGTCGCACATGTAATACAATTTACTCAATTCTCAACAACTCCTCTATAACAAAGA
GAGCTGATGCAAGTGATCCAAAGGAAACGGGGTGTGGACAACATTTCGCAGATGACAAACACACCGTACGATTCAAGAAG
TAATCGAAAGCTCAAACAACGAGTATACCTCGCTCAAGGCAACCCGCCATTCGAACACGGATCAAGCTTACCCAAGGTGT
TGCATCAAGACATGTACAGTGCAGCTCATTAGGAAAGATTCACAACCAAATCCGCTTACAGAACGACGACGGGTTGAATA
AAGAGGCTTCTATGAGAGGCATGATGCAGGAGCGATGCCGGCGTGTAGAGCCGAATTGGCCCGTTCTACTGTCGCTTAGC
ATTCTTCCTACCTTGCATTTATACCCTTGCTGGTGGCGACAGGTCCATGCTCAATGATGATCTGGAGAAGGCTCCTCGAG
ATCTCAAAGGGTTTCCAGAAAAAGGTCGTGAAGTGCCTCCAATCTCCCTTTACGGACGTTATCTTGTGCTGTATGCACCG
TTGTGACTAGCTCTACTAGTTACAGCAGATTTGGTGCAGCCTAAATGAGAAATCTCTTCCTGTAATAGAAAGTTATTTTC
TCGTTTTCCCTTTTGGGTGATACTCCATTTACACCACAACCTTACACCACTTGCTTACAACACAACCTTACACCACAACC
TTACACCACAACCTTACACCACAACCACCTTACACCACAACCACCTTACATCACGATCACCTGTTTATAATACTGTGAGT
TAACAGAGTTCTTTAAAATGGCTGGGATCTGAGAGATTTCTTCTTACAAAACAGACGTCACGCGAAGTCCTAAAACCACT
TTTAAACTCAAAAAGTTAGTGGAACATGGTGATTATCTGAACTTTATCTTGCTCGATTTGTTCTCCGATAAAGTTCTTAT
CTTTGACTCATCTGCCACGCGGATCTTGATCGCAGAGGGCCGTCAAAGATGTTCAATATTCACTAGTCGAGTTTTGACTC
AATGAAATAACTACGTCGATGTTGGGTACTATTTCGTATTTGTACAGTGTTGGTCATTTCGATTTTACCAACTTTTCGTC
AGCGTCACGCTTCATTATATCTTGATCTTTTTGAATACCATTGTACCCAACTTCAAGCTAAGTCGTCCAAGCCTTTCATT
TATCATGACAATGTTTGCCATTCACTAGCCGCTCCTCTTACTAGCATGTGAAATCATATACGTTTGTTCTACTAATCTTC
CCGTTCTATCTCTGTTGTTAACTAACTTTTTACTTCACTACTACTTTCTAGTACTAATAATGAAATAGAAATCAAATCTT
AGGCTTAGCTGATCCCCTAAAACGAACATAGTTAGATATAAACCTTTTTCAAAAATCAAATTTTGACATCTAAACATAAA
AAATGTCCCATTTTAGTGTAATACTGTCTTTCTTCTTCGCTCCATTGATTCTGACGAGAAACATCTCCAAGAGTTCCTGT
TTCATTGTCTCAAAAGAGCAACATCTTGCTGACTTAGACACTATGTTCTTCGACTGGAGCATCTTATATAGGCGTTTTAA
AAAGAGGACTGCTCCGTAATTGCTCTTGGTATATATCTTCGTTAATTTATTTATTTGTTTCTTAATTTATTCTTTTGCAC
CTCGCGATAAATCCCAAAGGTATAAATCACCGTCCATCGTTCGAAATTGAAGGAAGACACATATTACTAATATTGCGGCC
AGTCAATTTCCAAGTTTAATGACTTCTGGACAAACTCCAGGTAAGACAAAATTCAGGGACTCGTCTCTCTAAATCTCCTT
AGTTTATAAATAATATTCCACCATACATCGAAAAGTGCTGGTTTGCGTGTGTGCTGGCTTCTCAAATTAAGGTAGCACCC
TAAGCTTAGGTATTAGAAGTAATAACTAAAAAAATTTAATATACGCAACCTCAACTGATCTGCATGCCAACTAGGCAAGG
AAAGGCAACGCTTTTGAAATATATTCAAGAGAGTTGAGGTGTGTATGGATAAATTGCTATTAGTTGTTCCCTTTGAGTTC
GAGGCGCACAGCCGCCGGAGTTTCAGTTCCTAAGGTTTAGTGTTTACTATAGTTGTCTGCGGCCAGCTCATTGCCAATGC
TGCACATATGAAAAAATGCATCTGCCGACATTTTTTGAGCGGTGGTTTCTTTAAAAAGCTCGAGGTACTGGTCTACATCT
CAAAGAAGATTTTTAAGATTTCGCCCTTCAACGCGATTGGAAATAGGTAAATTAGTTATTTTGCCTTTGTGATAGTAATG
CTGTTTATTAAATACAACTTACATACAGCAATCCTGACTGATCAGTATTTCATCCGGCAGCCAACTTAGTGATTCCTTCT
CAACAGCTATTTTGAAACCAGCCAGAGGTTCGCTTATTCAGACTTGTAAAATGCCAGCCATATTTCGTAACCCAAATCGA
CTCTAGGTCTTTCAGCAATAATGTTCACTCAGTTAACGGGTCGCAAATCTATGAAAGAACAGGCATTAAAGGATCAAAAT
ATCAAAGGCTCTGAAATAAGAGCCGGCTCCATTCGATGGCAATTAGTTCAAACTTGATTTCCTTTAAGTGGAAAAAAATT
CAGCCAGCCAGGCTGCCAGCCAAGCTACTAACCCTGGCCTTGACTGCCCAGTCTGTCCTTAATTTTCTCATTACTGTGTT
AATGTAGCTTATCTGTTCAGGACAGATTGTTGCGGTGCAACAACAAGCCAGATACTTCCCAAAGACTTAGTTTCAATCTC
TTCGAACAGACGAATGCGGTGGGCCATGAAATATCAGCTTTTCGGTTCAATTCTGAAACCACTACGATCCCATATAAGCT
AGTAACAGGCTGAGCCAATCTAGTAAATTTTCCGCGATACATCTCTAATATAGTAAAATAAACAGCCGCTCCACAATCTA
CAATGCGTTGCGTTAAAATTAAGTCTTCCAGATAGTATCTAGATTGCGTATTCCGATGTAACTTACGGCTCGGGCGTCAT
TAATCTGATAAATGATTTTTTTTTCCCAAAGAATCTATCATACCTCTTTAACAGCAACGATAGATATTAGTTTCATTTGC
AAGGGGGTGAAATTTTGTTTCATGCTAGCAAAATCGCTGATAATGTTTTTTCTGAACTCAACTTTTTTCTCAGGTGTGAG
AGAAGCAAAAAAGCTCTTAGCATCTCCATGGCTCAATTGAAAATCAATATCCTCATCATCATGATAGGGTAATTTGAAAT
GGTCTTGCCAGCAGTATATCACCTTAAAACCGTTATCTTGCAAAAGTTTTACCATTACATCTTTGTATCCGATGGACCAT
GGATTTTCCTTGAAATTGGGTTTGCATCCAATTCTGTCCAAATTTGTCAGAAATAGATCCATCAGTCCATCCTTTTCGGA
TGGCACTGTTAAACCAATTTTCCCTCCTTTTTTCAGGACTCTTTTAGCTTCTTCTAAAAACCTTATCTTGTCCGGGATCA
TGTGTATGCACATGTTGCTGACATAGACGTCCTGGGATTCATCCTTAATGAAACTTAGGTCTGTGGCACTTCCGATTGCA
AACTCATGAGCAATTTCCCTATTGATTCCTGTTTGATTATGCTTTCTTTCCTTCGCTAACTTAATCATTGTACCTGATAC
ATCTACTGAAATAAAACTTTTGGCTTTTTCCAAATTGCATAAGCAAAACACAGTAAACAAGCCAGTTGAACAGGCGACTT
CTACAATATGTTCCGCCTCGTATATGTTGAGCATATTTCCGAGAGTCAAAGCTGGCGGTAATGTATTAATCTCATTGTAA
TCCTTATAATACTGAGCCCTCGCATCCCAAAAAGCGTTCCCGTCCATTTTGGTATATATGCATTCCGCTTGCACTAATGG
TGAGGTTGGTCGATGAGAGAAGACGTGCTTTATATATAATTCAAAAATTGAATTCCTCAATTTTGAGCTCCGCGGGCGAA
AACCCTGAAGGTTTAAAAGAATTTGAGGGGTGTAGCACCCAGCTTAGTTACTTTAAGTTACTTTAAACGGTGTCTCGCGG
CTTCATGGAGAGTCCCAAAGGACTTTAGCAGACTTGGACAGGAGCTAAGGAAAACATTAGCGGAACCCTGTAATTGATTG
TCACGAACACACTTGTTGGTTATGAGGTTTTTAACTTTTGAGTTTCATGATTTATCACTTTTTTGACTTCGAGTTGAAAA
TCCAAACGCTCCCCATATCCTCTAAATTTTTGGACCAACTTCCTTGCATCTTCAATTAAAACAACTTTTTTTTTGTCTTT
CATGGCCTATTGTTTCGCTGAAAAGCAGCCAGGTGTCGTCTCGGTTGTGGGACTGGCCAAACCGACTGGCCAGTTGGTTA
TAGTTGTTTATAGTTGGTCCGTTATAGTTGGTTATACCGACCAGCCACAGTTTTGAGTGTTTAGTTAAACCATCGTCATT
CACTCATGAGACGAGTTTTGGCCATTAGAAACCGCACACACGAACCCGAAGTGTCTATCTTGACTATTTATCTCTATCAA
CATTAAAGCTTTGATCTGTAGCATTCTCAAAATCAAATGTATTTGTACGGGTTCAAAATACCGTTTGGATCGTAATGTTT
CTTGACATCTTTCATAAATCTGATCTCAATGTCACTTCTCGAATAATGTAAATGTCCCTTCTTATGAAACCCAACACCGT
GCTCGGCACTAATGGAGCCTTTCTTCGAAGCAATGTATTCATAAACAAAAGGTTCTAGTAAACCTTCAATCTCCTTGGTA
AATACCCTGACGGCGATATTCAAATGAATGTTGCCATCACCGACATGACCGTAGCCAACAGATTTGACGATTGGTTTTGG
TGCATCACCTATCAGGCCAGCTTCATCTAGCCTCTTTGTGACAGCCTCACACACAGAGTACAAGTCTTTCAATTGAAGGG
ACATGTCATATTTGTACCCGCCGTTTATGTTACAAGCTGGTGGAACAGATTTCCTCCAAGTCCAAAGTCTCTCGTAGTCA
GCATGGTCTTTTGCGATTACACCTTCAGAGAACAATTTGCTTTCCAAAGCGCTCGAGAGAAAAGCGTTCAATTTTTCATC
ATCATGTTTCTTGTTGGATCCAGAAGTTTCAATGAGGACATAAAAGTTGTGATGATTTTGCAAAGGAAAGGTCATATCTT
TCAGGTAATCAATGGTCATTTCAACGGAACCACGATCCATAAACTCGAATGCCGAAAGGATCTCTGATAATTCACTCTTG
GCCTTAACGAACAAGTCTTGGACGATATCGAAGTTCTCTATACCGCAAAAGATGGCATTGAAAGCTTTGGGCTTAGCAGC
TGCGAGTATAGAGACACCGGTGATAACTCCGATGGTACCCTCCGCGCCGATGAATAACTGCTTCAAATCGTAACCTGTAT
TGTCCTTTCTCAACGCGTTGATGCTACTGATGATTTCACCATTTGGCAGGACGACCTCTAGACCTAGGACATTCCCGTGC
AAAGAACCATATCTTAGCAAATTCAATCCACCTGCGTTCGTTGAGACAACACCACCTACATGACAGTTATTTCTCGAAGG
CAGGTCCAATGGGAAAATATGGTCATGGTCGTGCAGAAATTGGTGTGCATCGCGCATAACAACACCTGCGTCACACTTGA
AAGTCCCGCTGACAGGATCAAAACTTCTCACTTTGTTCATGTTTCGTAGAGAAAGAACAATTTCGTCAAACACAGGCACT
GAAGCTCCTACCAAATCAGTGTTACCACCCTGTGGCACCACAGCCAATTTATTATCATTACAGTATTTCATGATTTTAGA
GACTTTTTCAGTAGAATTTGGCAATAGAACTAAATGCGATTGACCTCTATATTTTTTCATCCAGTCCTGATTGAACGAAG
CAAGTTCCTCGGAGGACTGTGCCTCGAGAATTTCATCATTCGATAAGATTGAGTGGAAATAATTCAGATCTGTCGAATCG
ATGACTTTGAAATCAGTCTTTCTTGTGACTTTTGGATAGGCCTCAGCAGTTAACTGAGCAACAGGAGTTTGAATGGTCAT
TGTACTAGTGAATGTAAGCGTCCCGATACAGCCCTGACCGGAAAAGCAAGCCAACTATCAATTGCCATGATAGAAGGAGC
TATATATGTTATTACAGAGGGTGTCGTGTTAAAAACGCATGACCATGTTATCACTTTAGCGGAAAAGTGGCGTCAGGCTG
CTCGAAATTTTTAGATTGATCGCCTTTTTTTCGTAGGTCGAATTTCGAATGACTTCTGGTGTGGGATATTTATTCATGCA
GAAAAGCCGTTCCTCGTATAGATTCAATGACTCAGTTCAGCTGATCAATAAACGGCGACCTCTAACGAGAATCAAATGGT
TTCCGGATCGACATTCATCACGTACCGCACTTACTGACAGTGTAAATGCCAAAGCCCTTCTTGGGTTCCAGCTTCTTGGG
CTCGTGCTTCTTGCTGGCAGACTCGTAATTTTTTGTCGATGGCGCGATAAGCAGATAACACGGCTACGCGGGCTAAAATC
GTGAATTGGTCGACCCAGCAGCAATGCTTCCACAAGATGCGTTTGCGTGCAGGCGGGGAACCGAATGTTGAGTCAGTGGG
GTGGGCTTTCTAGCAGCTCACATGTTTTTTAATACATAAGAAACTTCATCTTGTATGTCCGCGCCAACTATGTCTTGTTG
ATCCCTGGCTTGACGGTTGCTGAGTGACCGGAACTCTGCTTAATCATTGTAATCCGCACGCAAATACTGTAGCATTCTTT
CTTTCCCATAGTCCTTGAAGAAAGGGGATCTGCTTTGTCTCATGAGCCAGATGTGGGTATGACTTGAGAGCGTTGTCATG
GTTACAGATAAGTTTCTTTTACACAGAGTTAAGCATTGTTCGGGAATGAGAAACGTCAGATGATTGAGAAAATTCATGTG
AGGCGGTGCCAAAGTGCAGGTTGGTATAAAGAGACCTCCAGTGGGATAGTTGCAGGAAAATTGGCTCACACAAATGACGC
AAACGATCATTGTATCAGATTATTGGCCATAAAAGGATTTCTTGCCCTTAAAAGCATCAATCGACCTCTGGAATCCGATT
TCAAGACGCAGTGGCGCCCATTTAATTCATAGCCCTGGCTTTACTGGTACAGATCGGTTTTCAATAATAGTGCATAGAAT
GGTACAAGAAGGGTTAGAGAAGATGACACAGAATAATATACCAAGGATTGATTCCTCTCACTTTCAAAGCAGTTGCAGTT
AAATTAAGAACAACCAAGCTGTATTGCTAGCGCCTAAGTCAACCAGTTACATTGATTTTGCAGGCGGATGGTCTCAGTCC
CATCATGCCTTCCTCTTGCACAGAGCATTGGATATGTGAAGGAAAATCACATCACTTGAAAATCGAATGTTCCGAACACT
CTAACAAGCTGCTCTCCGCTGCGCTGAGCTCCTTTTCAAACATGCATCCTGTACAGCTTTGATTTTTTGTTCGGTCCAAG
GTCTTGATTTGAAGCTACACAATTAGTCCAGATCTTGAACGTTCAATCCTTTTCGGCCAAAATGTACGAGGCATTTTCTT
TACATTCTTCACTAAGCGATAAAGGATATCTGAGCAACTGTTGCAACGGCCGAAGTCAGTATTAAAGTCAGTTGACGGTA
GATGTAAATGCTCAACTTTGACAGAAAAAGACTGCCATACAGGTACACACGAAAAGAGAAACAAGGCGCTGAAGGACGAA
TAACCCTATCGTCTATTCTGCAGAGAGATTTCGAACGTCTTGCGACTAAGTGGGCAAAGTTTACCTATCTCTGTCTTTCA
GGATGATATAACGTCATTTGCGCATTTTCCTTCGAGCAACAGCGATCAGACCTCATGGCATTGATGTTTGCGGCTGTAGC
ACCTTCTCTTGGATTTCGCGCCCATAGGATATTACTTGGCTGAATTGAAAGATATATCATGCCTCCCTATTAAGCCCTTT
GACTAAAGATTTGAGAATTTCTTGCATCTCTAGTTGACTGTTTATTGATTGATAACCTTGACCCGCCAAAATAAAGTCTG
TTCTGTTGTCTTCAAGCTTGAGTTGCTTGAAAGCGTTGTAGCGGTAACTGTAATCTGGCAAATTTTCCTGAGAACTAGCC
AAGAGCAGACTCCGAATGAACGGGGTTAAAATCGCCCTAGCTGGTTTTCCAGATACGAGATCAATCATTACCGTTTCCCT
TAAATTTTCTTTCTCACTTAAGAGAGACCTGAACTTACTAGAAGCCTTGGAGCCCTTGGTGGCAAGGAAAACCGTGCCCA
ATTGGACAGCGGAGGCACCTAAGGACAGCATGTACTCGATGTCCCCGGAAGAGCCGATTCCTCCGGCAGATATTATGAAG
GGCACTTCGCTGATATTCGAATCAAGGGCTCGTACCGCGCGTAACGTCAGTAGAGCCGTTGAAAGCTTCTCATCAAGTCT
CTGATCTGTCTCCAGATAATTTCCACGGTGCCCACCCGCCTCGTAACCCTGGCAAACAATACCATCAACTTTGAGCTCTA
TTGCCCGCCTTATTTCTTGATCTGAAGTAGTTGTCAAAAGAACTGAGACTCCCAATTTTTGCAATTCCTCTATCGAAGGC
TTCGAAGGGTGCCCAAAATGAAAGCTAATTACTTTGGGAGAGTCTTTCTCTTTGAAGAAGGAAAGCAAATTACTGAAAGT
GGGCGTATCCTCATAGTCTTTAAATGAAACGCTCCGAGTATCAAACGTGATCTTATTTTCGTCAGCTTTCTTGCCCATCG
CCCTCTCATACAAACGAAACCAGTTGTCCTTTTGCTCATCGGAGACCTCTTTGGCAACATCTTGACAGAAAAAGTTCAAG
TTGATGTTTCTTCTTGCAGAATTGTCACTAATCATGGACTGCACCTGTTGAACCGATTTTTCAAGCTCTGAGAATCCATT
GGACGACGACAAATCGATGTGAGAAACTGGAAGGGATCCTAAACCCCCGAATTTGCAAACATCCGCAACCATTTCGGGCG
TCGTCACACCTGCCATAGGAGCCTGGATGATTGGGTATTTCAAACTCAGACGAGTCATAAATGTCTTAGCTCTCGAGATA
GTCATCTTTATATTCAGTTTTGAGAAGAGTGTCTTTCTTTATTCTAA

>Sc_JAY291_chr6L-cluster
TTTAAACGCTCCACTCGAAAATCAAGATATGTAACTTCCCTATTGATTAATAGGAACCCTTAAATTTCAGTTGGAATACG
TCTAAAAAAAAGAGAGACGAATGTATATTTTCATAATACTTATGTATAGCTGGGTTGGATTAGATTATATATTAGAATCA
TTTCAGGCATTTAATCTAGTCTCACGGCACTTCAATGAACTATTACCACGAGGGCCTGAGCTATGCGCAGTGTTAGAAAA
CAAAATATGCTGTGTTGAAAAAATGCCTTTTGTGAGTCTAGCAGAATGAAACTCAGCAATAGTGCAGTTTGTAATCAACG
ACTGATAAATGATGGGATCTTCTTATCTACGCATAAAACGAAAAAAAAAAAAAAAAAAAAAAAAAAAAAACTATAACATA
TGTAGATTAGTCTACTCACCTTATAGACTATTGAAAAATTATCTTTATTATAATGTGGTATAAACCTTGACAAGAGCCGG
CCTTAAATCAACGTGCTTCATTTCCCCACAACCTCAGGTGCGGGATTTATTTAATTTTGAATGGTTAATCCATCAATTTT
TCCGGTTCACAGAAACTTGCGAAGGACGCCATGAGCGATACTGCACGAAATGCGCTAATCCAAATTTGCGCTAGATATTA
CGGTGGGGTGGTCACAACAGTATAGGATGACAAGCTCGATGTTCGCCATTTTCCTTCGTGTCAGTGTTCTGAATTCTTTC
AACAGACTGTAAAACATTGGCCCAAAATTACATTATATCCCTCATTTTCATCTTATTCTTATCTATAAGAAATAGCGATT
CGGATGAAACTAAGCAACAAGGACACTTAGATGGTTGTCCTCTATTGCGTTTTCAAATGGAAATTAAGTGGTGAAGAGAT
GTCGTAATTTATCGAGTTTGCCTCTGAAGCTTTGTATATTCCAATAAGAATGATGGACTAAGATAAAGATACTGTTTGCA
TTACTACGCTCAGAAGATTTCAACTCTAACTACAACGATATTTTCACGATTCATTCATTGCAATAAGGCATTAGATATAA
ATATATTAGAATCATGAAATATTTGGCTAAAGTGTGAGGGCTGCTTTCAGCAGATTGGTAAGTTACACATTCGATGTTGA
TTGAAACTCATCCGTATCTACGAGGGAAACAAAAAGGTACAAACTATTTTTTGTAACTATAAAATTTTACAAAAAGATAT
GAAAGTAAACGTTAATATCATAATTATTTCATGTAGTAAAGTCTTCCTTCCCATGGTTGTAAGGTACGCGACTCACCATT
TGAGTCTGCATAATTCCCGAAAAACATGGTGTAGGAGGCCCCCTCATCAGGAACTGAAAAGTCAGTATTATCGCTGCTGA
AATTGAAAACTGCAAACATTTTTTTGTTATCTGTGTCCTTTGTAAACATGAATAACTTGTCATTATCAAGATCAATGAAC
TGAAAGTTATGTCCATAAACAAGGATATCTTTGTGCTCCTTTCTAACTTGTAAGGCCTTTTTCCAGAAAAAGAAGACTGA
GTCTTTATCATTTAACTCAGCTTCTGCGTTGATTCCGTCTCTAAATGATTCATTCATGTCAATCCATGGTTTAGCATCTT
TTGAGAAGCCTGCAGAAGGTTTATCATCGTTCCATGGGAACGGTGTCCTCCCATGGTCTCTGGAAATTAAATCTAACGCT
TCAAAGAACTTTTTCATCTTTTCTGAATCTTCACCATAATCCCGTTTAATGGCGGCATAGGTACCAGTACCTTCAGCGCA
TTTGATTTGTTCAATTTTTCTGTTTTTGAAATTGGGCATACCCAATTCCTGTCCTTGATAAATGAACACTGTACCAGTCA
ATGAAATGATAAGGGTGGCCAACATTTTCGACGAAATCGCACGCCATTTAGGAGAATCTGAGCCAAATCTCGAAACGCTA
CGAGGTTGATCATGATTTTCCAAATAGATGGTAGACCAGCAGTCGGTGTTTTCAATAAACAAAAAACTCTCAGCAAGAGC
CAGCTTAAAATCTTTCAAAGTAAAGGGGATAAGCTCATACTTACATTCAGGACTTTCGCCTACTGAGGTGTGTTTGAAGT
TGAACATCATGTTAAGCTCTCCTTCCTTGGCACTAGTATAGTCTCGGAAGTCCTCTTCATTTCCAACACCAACTTCTCCA
ACAGTCATGATTTCTTTACCTTCTGGGATTTGAGAAAGCATATATTTACGCATTTCTTTTATGGTACTCGTGAATTCGTG
GTCCATTTATGAAAAATGCAGTTCCATCCTGGTAAGGGACAGTTGGATCGGTGATAGGAGCGTCTGGTAAGCCTTCTACT
TTCGAATACATGCTGCCTACGTCAATTCGAAAACCATCAACGTTGTGGCGCAGCCAATAGCCCACTGAGGAGTCATAAAT
GGCTTTACGGCACTCCTCATTTTCCCAGTTGAAGTCAGGTTGGCCGGGAGCATACACATGCAGAAAGAACTCACCAGTTT
TTTCGTCATATCTCCAAGCAGATCCACCAAAGAAAGATCTCCAATTGTTGGGAGGAATTGGATTACCTTTCTCATCGTAA
CCCTTTGGAGGTCTCCAGAAAAACCAGTCACGCTTTGGATTGGTCTTGGAAGATTTACTCTCCTTGAACCACTCATGTTC
TTCAGAGCAATGGTTAATAACCAGGTCAACGATCACCTTAATACCTCTTTTATGAGCTTCTTCTATCATTTGGAAACAGT
CCTCATTGGTACCCTAACGTGGCCAAACCTTTTCATAGTTTGCGATATCGTAACCCATATCTTCCTGAGGAGATTCATAG
AATGGACACACCCATATCGCATCGACACCTAATTCTTTGACATAGTCAAGTTTGGAGGTAATCCCAGCTAAATCACCCCA
TCCGTCATTGTTGGAGTCCTTGAAACTAGCGGGGTAAATTTGATAGACGGTGGCCTCTTTCCACCAAGTTGGATTACGAA
TAATTGTCATGACTTTGTTTGTTTATTTTTCTTTTGGTCTGCTTTTGTGGAAAATATCAAGGCTTTACATTTGAAAGTGG
GAAATTTGGTCCCATAATATATCTTTTTTTTTAAGCGTTCACGGATTAACGAGCTACGAATTTAATCCGTTGTTTAGAGG
TGAGTAGGCCATCACTCGAAGAAGACCCAGTGTGCTTGTTTGAAGTGGACTGCATAATTATCAAAGGCAAGACGTATTTA
TTCTATTTCTCCGGATTTCTCCGTATTTCCCCGAAAAATTCTATACTGAGGAAAAAAAATACTGCTGATTACTCTCTGTA
TTATTATTCTCCTGCAGTTGATTGTTGCAGAGTTATTACCTGTTTGAATTTATCTATGGAAGTCTTATTACGTCTGACGT
AAATAGGAACTCTCCGTAAATGGGGTAGCTTTCTTGATTTCCTGTTTATTCGTAGAAGTGCTAGCGAAGAACAGATTGCT
CTGCAAAACTAGTAATTCCACGCAAATATAGCAGGCTAATTGGGCGTGGTTACATAAAAATTAAGAGCATTGATAGATTC
GCGTTATACTTTGACCATCACCTAGGCATTTTTTTCCCGAGAAAACTTCCGATTGTCGTCATTGTTTTCTAGGCACTGTT
AAATTTACAGCATTACACTGTAAGTGGTTTAACTGGATATAATCGAATAATTAACGCACGGAGTAGTCGTTCAGATACTA
ATATATCGAGATAAACAAAGATTGAAAAAATCAAATTCAGTAAGGCATATTTAAGCAGCTCTTTTTTTTTTAACGTAAGT
TATTATCCTTAGATTTTTTTGCGTCTTTGGTAATAATCATAAAACTATAGCATCAAAATATGAATTCTGTTGAACATAAG
TCACCGAACGAATCTCCTTCCGCGGAGGCAGTAGACGATAACCCTTCATCAGCGGAAAATTCTTCCCAATTATCAGCGCC
TACTGTGGAGGAAAACAAGGCATATTCCGATAATGCTGGGGAAGAGGTAGAGGAGATTGTCGTCCCAGAAAAGCCTGCTT
CAGCCTATGCTACTGTTTCTATCATGTGTTTATGTATGGCTTTCGGTGGATTTATGTCTGGTTGGGACACAGGTACGATT
TCTGGTTTCGTCAATCAGACTGATTTTTTAAGAAGATTTGGTAATTACAGCCATTCCAAGAATACTTACTACTTATCTAA
TGTGAGAACTGGGTTGATTGTGTCCATCTTCAATGTGGGAAGCGCCATTGGCTGTCTTTTCTTGTCTAAATTGGGTGATA
TTTACGGCCGTTGCATGGGTTTAATTATAGTTATTGTCGTTTATATGGTTGGTATTGTCATTCAAATTGCCTCTATAGAT
AAGTGGTATCAGTATTTTATTGGAAGAATTATCGCTGGTATTGGTGCTGGTTCCATTAGTGTTCTTGCCCCGATGCTTAT
TTCGGAAACTGCGCCAAAGCATATCAGAGGTACGTTGCTTGCTTGTTGGCAATTGATGGTGACTTTCGCAATTTTCTTGG
GTTATTGTACCAATTATGGTACCAAGACTTACTCGAATTCTGTCCAGTGGCGTGTTCCGCTTGGTCTATGTTTTGCATGG
GCTATTATCATGATTGGTGGTATGACGTTTGTTCCGGAATCTCCTCGGTTTTTGGTGCAAGTCGGTAAGATTGAGCAAGC
TAAAGCTTCTTTTGCCAAGTCGAACAAGCTTAGTGTTCACGATCCTGCTGTGGTTGCAGAGATTGATCTTCTCGTTGCTG
GTGTGGAGGCAGAAGAAGCAATGGGAACTGCTTCATGGAAGGAATTATTTTCGAGAAAGACTAAAGTTTTTCAACGTTTA
ACGATGACAGTCATGATTAACTCTCTGCAGCAACTAACAGGTGACAACTATTTCTTCTACTACGGTACTACTATTTTCAA
ATCTGTCGGTATGAATGACTCTTTTGAGACTTCAATTGTCTTGGGTATTGTGAATTTTGCTTCTTGCTTCTTTTCACTTT
ATTCTGTTGATAAGTTGGGCCGTCGTAGATGTCTTTTACTTGGAGCAGCCACCATGACGGCGTGCATGGTTATTTACGCC
TCCGTTGGCGTCACAAGACTATATCCGAACGGTAAAAGTCAACCATCATCTAAGGGTGCTGGTAATTGTATGATTGTTTT
CACGTGTTTTTACATTTTCTGCTTTTCCTGCACCTGGGGACCTGTATGTTATGTGATTATTTCTGAAACCTTTCCATTAA
GGGTGAGATCCAAGTGTTGTCCGTTGCAACAGCCGCCAACTTATTGTGGGGGTTCCTAATTGGGTTTTTCACTCCTTTTA
TTACTTCGGCAATTAATTTCTACTACGGTTATGTTTTCATGGGTTGCTTAGCATTTTCATATTTTTACGTCTTCTTCTTT
GTTCCAGAAACAAAAGGTCTAACTTTAGAAGAGGTTGATGAGATGTGGATGGACGGTGTATTACCTTGGAAATCTGAATC
CTGGGTACCAGCTTCTAGAAGAGATGGTGATTATGATAATGAAAAATTACAGCATGACGAAAAACCCTTTTATAAAAGAA
TGTTCTAAACTAGCGAAGACATTAAATGATTTTTTACTTTATAGAAATAAATAAGTGCGTTGTAAGCACGTCGTGGGGCT
TTTTCAGCCCATACGACTCCATTGATGTTTAAATAACTTAAAATGAAACAAATCATAAATTATGGATAAAATCGGACAAA
TACGTCTTTCGATTAACATGTAAGCTTGTTTTTCACTTTAACCTCATTCTTTTAATTATAAGTAAGGTCTGTAGTGTACT
TCATTTCTACATTCGGAATGTTTCACCAGTTTAGGTTTATAAGTCATGATAAATAATAATTTAACAAGGTAAAGGAGCAT
GAAAAGCTTCCAAATTTGAATTTGCAGACAGATAGGTCTTTTAAGTGACGTTACATACAGGGTTATGAAAAGCTATTTAT
TTCCAAAAATCAAAAGCTCTGTTTAGAAGAGTCTTTTTAGAACCATTGGCATTGTGATGGTAGTCTTCCTTTTGTTCACC
CTCCACACAGTTTTGCTGATCGCCCAGGTAATAATTAGTTTGAAATAGCGCAACAATAAACATGATAGAACTGACACCAA
GACCCATGCAGAACAGAGTGTAATTAACCTTTTGATAAGCATTAATGGCACCCTCCCTGTTTACCGAACCCCATGGTTCT
TCCCATATAGATGTTAAAGATTCAAAAAATGCAGCTGCCTTCTCTTTGTCTGGGACGTATTTAGATAGGGCACCAGGTAG
CTTATCAGTCCAGACAGCGGAAGTAATAGCTGTTCCGACAGCTGCACCTATGGAACTGTAAAGAGATAGAACGGAAATTG
TTGCTGCCATATCTTGGTGAGGAACGGCGGCCTGTGCTGCGACTTGAGTACCCATAACATTAGCAGCATCGCCAAAGTTA
GTAACAACCAAAGCAGCAACAACAAGACCAATTCCTGGGCTACCGTCCCTTTTGGAGCATGCAACGTATAGTCCCATGCC
AATTAATTTAATTGCAATACCGACGACTTGGAATATTTTATAACGGTGGAAACATCTGAATAAAGCACCCCAAACAACTC
CAAATAAACATAGACCCATTGTTGTGGTGTTTGAAAGGTAAACCCAGTCCCTGTAGGACAAATTTAGGACAACGAAGGTA
TAAGATGTAAAGAATAAAAGAGAGAAATAGCCAGCCATTTGATAGATAAAATCGATGATGACACAACAAATAAAAGTCCT
ATTCATCAAAACTCTTTTGGGAAGTAGTGGGAATGGCGCAAAGAAAACTTCGAAGACAACGTATGTTATAAGAAAGATAC
CGCCAACAACTTCCATGGCAATCATACTTGGATTGTTCCAGCCGCCTTCAGCATACGAGTATAACGAACATGGAAGCAGA
ATTAAAGAAAAAGCAAAACCAAGTAATATTAAACCAAAAGCATCGATCTCTATTAAAGAGGCCTTGAGAAGCTCCAAGTA
CTGCTTGAATCCGCTAATATGAGATTCCGTAACTTCTACCTTCTTCTTGGCGAGTGGATCGGAACCTACAGGTATTTCTC
CCGTTTTGTTAGCTTGGTGCTCCAAATAAGCCATAACAAGGATGGCTGGTGTTAAAGCGACCGGAGTAATGATGGCGAAC
ATGCCGTACCCCCATCTCCAATTGCTGTTGATGATATCTTCGACAATGTAACCAGAAATCCAGGTGGTAACCAGATAAGG
AACAGATAAAAGAGAGGTGAAAAAAGATCTCCATTTCAATGTGGTAGTATCAGCAATAATAACCATATTCATCAAACTGA
TACCTGACTGTCCAATCGCAATAAAGACAGAACCAATCACATAGGCAGCAATGGTTGGAGAACAGGCAGTGATAACAAAG
CCTATGACATATAGCACCAAAACCACAAAGTAAGTAACGGGTCTGGAACTTAAATCTGAAATTTTGGCAATGAAAGGCTT
ACAGACTGCGCCGATCACAGAATTCGCAATAGTTAACGTAGACAGCATGGAGTGCCTGTTAAACGAGGAAGTAGCGTAAG
GTTGGTAATTATACGTGGTTGTGGCGTCTAAAGCAGCAACCCATGAAGTTAGAAAAATAGAAAGTCCGAGAATCCATGTG
ACTTTGGTGCTCATTCTTTCTCTAACAACCTCAATTCTTGTGACACCTCTAGTCTTGATGATTTTTTCCCCATTACAAGA
CGATATAGAAGTTGGGACTTGTCGAAGGCCGTCATTAACTGTTACCAAGTCTTTTTCACCAGCATCATTTCTTGCTTTAA
CCCCCGACCTCTCGTTAACATCAAGTCGCCCACTTGTACTATCTGTTACAGAAACTATGCCGGACATCGAAAATAATGAA
CAAGCTCAAAGACGTATCGGATAACACCGTATTTAACCAAATATAGCATCATTCGAATACCGTTACTGTCGATGCCATTA
CCATTCATTATATATAAACAATAGCATGTCAAGGATCTGTAACTATGTTCAATCCGAAATTTAAAATCCGAAGATTGCTT
ATTTTAGAATTTCTGCCACAGTTACTGCTAACAATTTGTGCAGCTGAGAACATATACAATGCACCTGCTTTTCATTTCTT
TTTCATGTTCTGTGCTTGCGCGCGTACGGCTGCTGCCCTGAGTAAAAGGCAGAAACTTTATTGAAGCGATGAGATGTAGA
TTCTCAAAAATTTGCCCTGTGAATAAAAATGTTGAGAGTCATTGTCGCATCTATGCACCTGTAAAAACACGTCATGCTTT
CTCATAATGACGTAGTCTAGTAAACTACCATGAAGCCACCAAATTCACTGCCTTTTCAATAGTAAGCTGACTTCTCAGTC
GTTGAAATTATCAATTTCTCATCATTCACAGTGCCTTTCAGATTAAGCAGTACCTGATCAGTGGATGAAAAACCAGCACT
TCATTTGTTCCTTGAAGCGTGGCTTTCTCGTAGTGTTGTAAAGAGAGTGGAGCCAATAAAATATTGAAGAACTTTTTTCA
AAAACGTAAGATGTCGCAGACAACCAGATATACTTGTTTATTCGTACATTTTGTGTAACGCAGTAACACGGTCCAACATC
CTTCTCATATTAAACTTCAAAAAAAAAAAAAATGGGCATTTCATTACGTGCTAATGCCTAGAATAATGGAAATACTTTTA
TTTGCTTTTTTGATGTGATTCAAGTGCTATGAAACGACTAGGCAATTTTTGTTGATAATAAGTTCGAAGATCCTTTATTA
AGGCGCTGAATGATTAGCCTTAGCCTGTATATACATATCAACACCTGAAAAAAATCGAGTAGTAGTGCTCAAGTGAGAAA
AATGCTTTAAATTGTCACCGAAAGTACCTTTTTCTGTTGCGATTTAGTCTACTAACACAAATATGGTCTGCTTCCGAACC
AAAATTTTTTTTATTGCTTCACTTCATAGGAGAGAAAGGAACTTTTCCAAACATTCTGAGTCGTTCGCTGTGTAGTCATA
AATATTTTTATCAACGCTTTCAGTCATCGTTACGCAAACCTTTTCAAACGAGATATACAACTATGCCTAAGTGACAGATC
TGGTCAATGGCATTCTACTCTTTTTCAGTGATCACAACCACCCTGTGTGACGTAGCGTCAAAGAAAAAAATAACAAATCT
AATGGCCTTCTCAGTAATCGAAGGCGGTGGACACTTGGAGGAAAGAACAGATTCATGCTTCATATGCATGCATTTGCATC
CTTGGTGTTAGGATCTTTCCGAACGTGTGGCGCTATCTATGGTGTGGCTACTACAGTGTTTTAATGTAGTATCAATGACT
CTTTCTCTGTTTGAAGAAATCTTTCTCAACTAGTCAAAGAAAGACGATCGACGTGTCGGTTCGTGCGAGTTATGTGGATG
GCAAGTGAAGTATTTAAAACACGGCAAATTGTTATAAGAAGTTGAGATTTCTGCCCACTACCAGGGTGTCATTCGGATGA
TTATATTCGGATGATTATATCGGAAGCACATATGATTGACTTTGCAAAAATAATTTTTGTAACCAAAATTTATGGCATTT
TATGTTGTTTTTACCGAAGACTAGACTGAAGATTTACCACGATTTGTAACAAACATGTGGAACCGAAAGTCATATAGCTT
AGCGCCATAATTGATTATCGGGATATGGTGTACATACTTGCAAGGGATAACATCACATTTCTCCAACTAGAAAAACTTTT
TACTTATTCTTTAAATTTAATATAATGGAAAATTTTCTTAATGAAAAGAAGAAAAAGATCCGTCATTCTCCTCAATACCT
TACATACCTAGAAAACTCATGTCGGACAAATAAACACAAAGTTTCTAAGGTAACAGAATAGACCAAAGTAAGCTTTTCTT
CCGATTATTCTTTACAATAACATCAGATATCAAAATAATCGAATCTCATTCCCTTTTCTCTAGATCTTCAAAGTCAAAGG
TTCGTGATCTTGCAGCACTTCAACTATACCGACTTTGCAGGAGAGAGGAATCTTGAAGAATGACAATCACTCTCATCGGC
ACAAGGGCTGCTTGATACGAGTTCTATTTTATTTTTTTTTTGATGTGTAGTTTAACACTTTTTTTTACCAGACAGTAATT
ATTCTTAGTTACTTATACCATATTAACTAAGTTAGTTATCGGTTAATATTATGACCGAAAGGGTGTCGAAATACGCTGTT
ATTTCATTAGTTTGACAAAAATGGTATGCAGGCAAGAGGATCCGTCGGCTTTAGGTGTTCTTTATCTACAATGTCTGCTA
TTATCCATTGTTACGCACTTTATTTTAGACTAGGATGCACGTATTCACTTCCTCGTTCAATCTTTCTATTGTTGAATTGC
ATGCTGACATCGAGTGGTTGCGTCCCATCTCATTACAAAAAGGCCAACGGATATAATTACTTCAAGACGTCCTTATATTT
CATGAACACGGTGTTAACACACCAATCATGTACAGATATCACTGCTGAGATATCAATGAGTAATGATCCAAAATTGCTTT
GAACGCCGAAACTCGGATCAGTTCCTTTATTTTTACCCGTTGTGTAGTATCAACAGACTTATGGCTCAGTAAATCATCAA
TTTAATTCGCTAACCAAGCCATATGCCTACTCGGATACACAGGACAGGTATATATATATGTATATATTATACTGTGAAAT
TTAATGTTGTTTAAACTTGAAAAGTAAAATTTGCTGTATTCGAAATGCAGACAATTCCACTTTTAACACACTATACTGGT
GCACAACAACTCATTTTTTTCCTTTTTGCAGATGATGTATGCTACATTGGAATGTCTTGAACATTAGAGTGGCGGTTCTG
AGGGATAAAAATGCGTAATACCATCAGAGAAACAAGAGGTAATCCAATCTGCTATGTCCCCCATTAAAATCGGAGATGAG
TTGTCACTTTTCTCACTTGGTATACCGCTGCATACAGCAGGTGTTGCAAGCTGGTCCTCTGCTGATATATCGGTTGGAAT
TCGCTTTTTTGCCGCAGATTTCCTTTGATTTAGTAAGGATCGAAAAGAGGCAAAAAGGTCCGTCATAAAGCTACAAAATT
TTACCTTTCCTGTTATGAGGTCGTAATCCTCCATTAGAACAGAAGTAACGTCTAGGGAAGGTAAAAACAAGCCTGTCCGT
CCTAGATCCTTGGGAAGAAAAATGGAATTAGCACCAATTGCAGTTTCATCAAAGTTTTTAAACAGTTCATTGGAAGTGTA
GAGGAACTGTAAGAGAAAACCTTGAAAAACGCTACAATATGCGGGGAAAAAATGAGGACGTAGGGGAAACTTTTTATCCC
CACTAGTTAGATTGCTTGCGTTCAAAAGTTGGAAAAGCCCGCAGAGACAACCCGCCAAAGAACTACAGTTTTCATCTAAT
TGAGCCTTTATTGACCTATGTTTTGTAAAAAAAGGAAAGAGTAGTTTTATCCGGCTAGCAGATAAAATACAAACTTTCAA
ATATCCGACTAATAGATTAACTGAACTGTCACTCTTTTCGCTGGAAGACATGTTTTTTTTTGTTCTTTCTATAACGTCAT
CAATTTTCAAATCTAATGATATCGCTTTTTCTACGCAGGTCTCCGACTTTAAGTTAAGCAGCATGTCATTTCCTTCTCTT
AATAAAATTGCAATTTCACCCCACCCATCGCATTGGTCGCTCACCAATTTCGAATTCACACAGCTTATTGAAGTGGGGCG
TCCTAATACAGAACATAAAAGCGAGTCCTGTAGCACTAACATTGTCCATACCTTCGATGAAGTAGTATGCAATCCAAGCG
CATAGCCAATTGATGCTGCGAGGAAAATACATTTCCAAGCAGTTTCTATCTTGAAGTTGTAGTGGTAATATTCAGAAAGT
AGGATCAATGACGAAACTTTTTCCGAACAGTCAGAGCACTCGTTGAGAAGAATATCTAATTCGCTTACAACCTCTCGCAC
ATCTGGCGGGGTTTCATAGAATCGCTCCGAGACGATAATCACAGCGTAGGACAATAATAGTGTTTGGTAATCGGCACCTT
GTTTGGAGAATATCTTTTGCTCCAACAAATTTAAATCTACAGTTTCATCGAAGAAAGAGCATGAAATGCTGCTGCGTACT
GACTGAATTGCAGCAAGTATTAACTTCGTGTCCCCAATGTATTTTTTGAACACAGGAGAAGAGCTGAATCGTTTCATTTG
ATTTGCTGCGTTCTCACCTTCAAGCTCAAAATCAACATTGCTGAAGGGCATACCGACCTCAAAAAGTGATCTATTAACGG
AACTGAAGCCATAGAACCTTGCATTGACATCTCTGCGCTTTCTCGTTAGTTTAGTACTGGTTTTTCTAAAGGTTCGAGGA
TATGTGCACTCGCAGCTTCTCTTTATGCAGTTTTGACATTTTGGAAACTGTCTCCCACACTTGATTTTTCTTTGTCGGCA
TGTTTTACAGGAGATTATGGATAAACCCTGAAAGTCCACATTTACTTGTGACATTTTTAGTATACGTGAATAATATATTT
TTTAAATTGGTTATTGCGTAGGAAAACAATATTTTAAACCTTATCAATTAATTTTACTAGACTGAGTAAGAGCGCCAGCT
CCAAAGACATGTATAGGATAAGTGTACTATATTTGTCACAGATTCCTCGAGTATTTGCTTAAGAATAGAAATCTTCGAAT
TTCATATCCAAAATCATTTTAATGAATCTAATAAAAGCAAATAGCTAAGGCTGTAGCTCAAAGTTTGTTTAAACGACAGG
GTGACTAAGTCATCAGTTTTTTTTTTTTTTTAGCATGGATCTTTACTCTTTACTCAGCCTGTGCCATGGAAAATAAAATG
GTTCTACGCAATGTCCGAAGCGGAAAATTCAGAGTCCGAAGAGCGACAACACAATATTTTTGCCCGAATTCCCGATGTCC
GAGTATTCTTTCGGTACTTAATGTAAGAAACTAAGATTATATGCAATAAAGTTAGTGTAGATTGAGCTTTCAATTAGTAT
AAAGGAGAGTGCTAAGGTCACAAAATTTATGAGATGTCCAGCTGAATTCCACAGCTCAATAAAGCTATAAAAAATGGCAT
TTAATAAAGTCACTTTACTATTAAAATGGTTTGGAGATATTAGGAACAAATGTCAAAAATCTCGATATCAGTTGAACGTT
AATGTTGGGTTGATTTTTTTGGGTTGTACGTTTGATCTGTTAAATGTGGCAAGTATGATCTCACTTATAGATGATCTGGC
AAAAACATACAACATCTCCTACACAACGGCCTCATGGTCTTTAACGTCCTACGCTGTCACTTTTGCTGGTTTTATTGCAT
GTATGGGTCGACTCGGTGATATTGTAGGAAATTCTGTACTGTTTACTATCAGTTGTTCCCTTTTCGCCATTTTGTCACTT
CTTTGTGCAGTTATGCCCAACTTCCCAGCGTTTGCTGTTTTCAGGGCCATACAAGGCATCTGTGCAGCAGGTCTTGTGCC
GTGTGCTTATGCTTTAATTCCGATTCTAGCTCCTAAAGAAAAAGTTCAAACATACTTTTCAATAGTTTCTTGTGGATTCA
GCTCCACCATAGGTCTGGGACTTATAATTGGAGGGGCATTTGCGGCCACCAAGATAGGATACAGAGGCATTTTTTATCTG
ACATTTGCGGTAATGTCGGTTATTTCGATAGTTGCCTTTTTTTTCACCTATGATGTTGAAAGATTGAATAAGAAACCTGA
AAAGGATCAAGTCCAGACTAGCGTAAAGTCACTGGATTTTATTGGTTCGCTTATATTTGTAGCCGGGAGTATATTGATTG
TTGTTGGTCTAACAGAAGGAGGTGAATCATGGAATAGGCCAGTGACCTATGTTACACTCATTATAGGAATAATTTTATTC
TTTGGGTTTTTTGTGTGGAACTGTACTTATGCAAAGATCGTTCGTGGTATTAGGTGCGTTGGAATTGATACCTCTAAATA
TTTCGAAAAGGTCCAGCTTTTGATTCCTGTGGATGTTCTTTTCATGAAGAACTTCATACCTATTGTTTTGGCATTCGCAC
TAAATAATGCATGTCTTTTCTCGTGTCTTTACATCATTGACCAGTATTCTCAATATGCAGAGAGAGACAGTCCTCTACTT
GCTGGTGTGAAGCTAGTTCCTTTGATAATATGTATGGTCATTGGTAATGCATTATGTGCTTTTGAGTCTACAAAGTTAAA
GCCTAGAGTTGGGGTTGCACTCGGATTTTTTTTGGCACTCGCCGGATCTGTTATACTAATCCAGTTGCATCTGGTTAAAG
AGGACGTATTCTGGAAGATTTTTTTTAGTTCCCAAGCTTTGGTAGGGTTTGGAGTGGCTATTTTCTATCCTTATGCACTT
CAGATTGCAGTAGGAGGAGCTCCGGATCAATCAAAGGGTATTGCATCCGGTGTTGCACAAACATTTGGTCAACTGGGGAT
TGAGATAACTTTTTCGGTAATGGCATCTGTTCTTGGGAATATTAACGAAATGAAAGGAAGAACTGATGCGGTCCAGAAGT
TTCGGACTGGATTTCAAAACTGTTCGTATTTTACTGTCGCGGTAGGAGCACTTGGATTTTTAGTGACAGCAATATGCATT
AGAGATATTCATCCACCCAATGATGACAACTCGGATCTCGAGTCTTCCATCCATAGAACGAAAATAGAAATAGATCAAGA
GAAGAGTGGGAGCGAAGGGGAAGCCTGAAGGGCATCGGTTTATAGATTATTTGCGCAAACATCGACTGGTTCGTCACGTA
ATATTGTTCTTTTCAAATTTAAGTTATCTATAGTGGAGAGCGTTCGTAGATTAGATATATTTTAATAAATAACTTCTCTG
AGATTTACAGGATACAAACAGGTGTGGTCTTATTTATTGTAGTAAGATTTTTTGCATTATAAGTTTCTTTCGGTGCCAGT
AGAGACTCGAGGAAAACTCCTCTCTGTTTTCCTCAACTTCCCAAAAGGTAAAGCTCCTTCTGCGCCATTATTGTCTTCTC
ATTCAAATGCTTTAATAGACTTGAAGATATTTTTACGACAGGTTTCGCTTTAACCCTATGCTCTTGTCCTTAGAGCAGAC
TGTTTTGGACATGGTTGCCATAGTGAACATATTCCACCCCCCACATCTATTCTTTTCCCTTGTACTGTCTGTCACAGCGA
TGACAGCGCGGCGCCAAGTATTGATGACGCTACATGTATATCATGAAAAATTAGAGTTTCTGTATGTTACAACGTGAACT
AAAATGTAAAATTTGATTGTTTTTATGCGCGTTTTAATGATGACACTACTCTTCTCAATTTTTTAGGTTGAATGGGTTTC
AACTTGACAAATAGCGGAACCTGTTGAGTTAGGTGAAGGTTGAAATGACATTAAATAATCTAAAGTTATGTAGAAGTCCC
CGCTATGACATTACTGGGTTCACTGAAAACATAAATTTCCAGAAAAAAGCTTGTATTTGTTATGTGAGATGTCTTTGAAT
CTGTAAGAGTAGGCGTTTTCAATATTGTACTAACGGTTGTTTTTTTCACGAATTATATTTTCTTTTCGCCATTAACGTTG
TAGTCTTACTCTGAAAGTTTTAATTCATTTTATGACTCTAAATTAATAATGAAGAATATCCATGTAGGCTTTTTTAAGCT
AGATTGCAGTTCCGTTGATGGGTCAAGGGTCTGCTTTTCTGTACCTGAAGAAAAAATCATCTCAAAATATAGATGCCAAA
AACTTTTTAATCCATCTTCAGTTTTATCACAGCTTAAATAGGGATGTGCTTTTATGTTCGAATTATTTTTTGAACCCTAG
AGAATAGCTTTTTCAGAAAATAACATCTTCTGGGTGTTAAAAAATTCTGTTCTCTAATGAGAAAAAGAGTGCGAAAACAC
AGCAAACAACTGGAATCTTGGAGAGTACAACGTCGAATTGATTTTCTCTAAAAATGTGTTCAAAAAGTAAGTAATCTTTT
CTAGGAATAAAATCATAATGTTTCGCAAACTTAGTTCATGTTACTAAGGAAACTCTCATATTAAAAATATTTGCAAATAA
AGTTATTGCAAAGCAGCTCTGATGAGCCGTTATACTAAAAGGGAGAGTAAGTTTTGTAAAAATAGTGGTACTTTCATTTA
TAGGAGCTCTCATTCTTGAAGAACTACTAACGTTCTCCTCCAGAAAAGTCTCTAATTTTTCAATGTTCAAAATCTTTCAA
GTATTTATATCGTTACCAAATTAGACGTAGGATTAAAAATATAATAAAATATTACTTTCTTAGCAACAACTAATCTCGAA
ATAATTTCATTTGAGGTTTGTCCTTTTATGTTTAACTATTCAGTAAGGTGCTGTATTTATTTTTTTGGCCATATACTAAC
AATGGCAGATATAATCAAAAGCAAATCAATTTAACCTCGTTGAGCAAATTTTATTGACAAAATTGAAAGCGAGGAATTGT
AGGTACACTAAAAATTCAACTATTCAACCGGTCTTTACTTTGATGATGATAAACTAAATCTAAGGTGACCTTGAATGCAC
TGAAACAAACATTATGGTTAAAAGTATTAGAATTTATAGACATGCTTGATATTCACTAGATCTACTATCTTTAAAGCTTA
AATGGTACAGAGAAATGAAGGTTTAAATAAATTAAAAAGTACTTATATGGTACACGTGCTAACCGTAAAGATGTGGTAAT
GATACGCCTACTAAACAATTGCCAGCAGTAGTGAGGCGATGAAAATGCTTATGGCACTATTGGCTAGTAAGTTGTTCGCA
ACACCAATGTAGCTTGATATTTCTACATAGGCGGTAGCGGATGTTAATACACTATTTGTGTAAGTATTGCGGGGTTGTTG
GGAGATGGTAGTTAAGTAAGTAGATGCAATGGCCTCGACTTTAGAGGTGTCTGGTGCAGAACTAGCACCGTTGCTATGAA
TAATGTTTTGGGTTGCAGTAGGTAGATGTGTTTCAGATTCTGAGATCGAATATTTTTCATTTGTCTTTGTCACTGTTTCT
GTTTGACTACCTTCCAAGATAGCAGGAGTACTACCAACTGAAGTGTTTATTTCGACGGTATCACCTTTATCATTAGCTGT
AAGTGAGCACCATGTTGTATATACTGTGACAGCATCGTTAATGGTTGTAGTGGCTGTAGAAATAATGGCGGGAGAGGCAG
TTTCAGAACAAATTCCGGACTCACAAGAAGTAACCGTAACTAGTGTTGTCTGTCTTGTTGACTTCGAACTGGAAATTGGG
CACCAAGTAGTGTATTCTGTAGCGACACCTTTAACCGTCGTTGTAGAAGTGGAAATGAGAGCAGGAGAAACAGTCTTGGA
ACAAATGTTAGAGCCACAAGAAGTTATAGTGACAAAAGTGGTTTGTTCTCGTTTTTCCGTAGCAACTGGGGCCAGACTTG
GTACAGTGGTACTAGCATGGGAAGCTGTAGAAGTAATTTTGTCGTCAATCGATTGTGACTGAGAAATTGAAGTAAAAGAT
TCATTCATAGAAGATTTTGCTTCAGTAGTAAAGCTGATAGTCTCAGTTTGATTTCTAAAAGTGCTAGAGATAGTACTAGA
GGGGGTAGAAGGTGAGATTGGCAAAGAACTAGAGGCTTTAAATGATCTGGAAGAGGCTGGAGTAGAACTAAACTCGTAAT
TTTTGGAGTAACTGTCAGACGAGCTGATTATACTCGTCTGGCTGCTAAAGACTTCAGTGCTTGAGGCAGTGGATGAAATG
GAAGACGAACCAGACGACTCAGAAAATTTAATGGAACCAGAACTAGTAAAAGATCTTGTCGAGGATAACTCTGTTTCTTG
GTGCCTCGAACTAATTGTAGAAGAACTACTGGTGTTTGGCATGTTCAATGATCCAGAACTACTGCTAATGGTTAAGTAAG
TTCTTGACGCGGAAGCGCTACTAGTAGAATCATCTAATGTTGTTGAGGCACTAACGGAAGAACTTGTGGATGCAATGAGA
GATTGGATGCTATCGATTCCGGTAGTGGTGGAAAAACTGCTAGATAATTCTCCAGAGGATGTAGAAGCAGTACGGGCATC
TGCATCCAGCGTAGATGATCCCCGGTTGCTTGAAGTGGACGTAATTACAGGTTTGGATGACCCAGAAGTTGTAGAGAAAG
AGGAGCTTGTGACCACAGTTTCATTACTGGGGTAAATAGGTGTAATACTGTGTAGAAACGAGGATAAAGAACTTGTAGTT
AGAGACTGGGCAGACGACGTTGTGATGGCGCTGGTTGAGGTAGAAGATATGAGAGAACTAGTAACTTTTTTCTCGGTGGA
GTACGTGCTGCTGCTGCTGCTGGTTTGCTTAAAAGAAACTGTGGAAGTTGCTGAGACACTCTCCGTTGAGGAGGATATGA
TAGAGCTGCTGGTTGAATTAATAGAAGTTGTGGAAGCACTTGTTTCTCCACTTTTGCTTGAGGATGTTATGACACTGCTT
GTTGGAACAGTTGATGATGCAGAGGTGCTGGTGGTCAAATCAGAAGTAAAAGTAGAAGTTATTGACACACTCTGAGTCGA
AGATGCAATATCAGAGCTGGAAGTCGAATCAATAGAAGTTGTGGAAGAACTTGTTTCTTCACTTTGGCCTGAGGATGTTA
TGACACTGCTGGTTGGAATAGATGATGATATGGAGGAGCTAGTGGTCAAATTAGAAGAGCTTGTGGAAGAACTTATTACT
TCATTTTGACTTGAAGATGTTGAATAACTGCTAGTTAGGGTACTAGTGGAGCTAGAACTCACTATTTCAGAAGATGTGGA
AGCACTGGTGGAGCTAGAAGTCACTATTTCAGAAGATGTGGAGGTACTAGTGGTTATATTAGCAGCCGTTGGGGTACTTG
CCGAGCTATACGTATTAGTAATCATGGATGAGCTAGTGGCGGTTGGTGTTTGGATTTCAAAAACTGTCTCCTCAGTTGTC
AAACCGTTCAGGCCAGTGTATGTAGAGGTTTGTACTACGGTTGTTGTGTATGTTCCAGTCCATGCATGAGTTCTGGTCCT
TGCCAGAGCATCAATTGTATGGCTTGCAGGATTGGTAATAGTACAATCATCTTGAGCTGGGTTGTTTTCAAAAGAATAAA
CGTACCCTGAGAAGTCGTCCATAACGGAAGTACCATTTGGCAATGAGACAGCAACTGGAAGGGTAGCTGATTCTTCAGCA
TTCGAGAAAACAATTTTCATTGGATAATAATAACCTGCATACAAGTAAACTGAGCCTTCTGAACTTGATCCATCATTACC
ACCGACTGCATCAATTGTGAAATTGGTAGATGTGACGGAGGATTGTTGTTGTTCACAACAAGCAAATGCATTGTCACCTC
CAATCGATAAAATAGCAGAGTCATCAACTGTATAAAAGGAAAATGTGTAGGAACCATTTTCTGGTGCTAAAA

>Sc_unk_killertoxin
ACTTGCCAAGAATTGGAGCCTTTGTCCTTCGGACATGGAAGAGCCCATGGGTTATATTTCGAAAATGAAAGCTCAGATAT
TAGCCTAATGTCTAAGTTAAATGATCCACCATTATCTAGGTGAATACAGAAAGCTGTTTTTTGGTGATTGTGTTCACTTT
CAAGTGCTTTTTGGGCAGCACATTTCAAGCTGTCAGCAGATGCCTGTGTGTCACAATTGGCCGACCCTTGTTTCCAAGTA
GAAATAAATATGGACCAATCAACAGCAGGATCTATTCTCACATGATCTAGTTCGTAACCTAGACATTCAGTCTTATCCCT
CTTCGTAGCTTCTTTAATCCTATCAGTGATACCACTAACAAGGTTGTAGACATTGCCACCGAAGTCGAAAGCAGGAACGG
CGAAGTCATACGCGTTACAGAAACCGGAAACGTTTATACCGCATATTTTCTTCTTACAGAATGTCTCATATTTTGTATCA
CGCTTTGAGACTCCATATGATGCGTTGCCTGCAGAACCATTATCCCATTCGACAGGGATACGATACGTAGATATGTCTAT
AGTTATAACTCCTTCGTCATCCACGTGGTAATCCACGTATTGGCATGTTTCATTAACGCAAGAAACATCGCTACTGTCAC
GTTTTAATATTGTCGCGTTATTTGTTGCCAAGTCATTCATCCCAGTTAGATCATTTAACCACTCATTGAAAGTGACAGGG
TACATAGTACCATTATCGTACACTCTGTATAGACTGTCGATATCCTGTCCTACTCTGTGTCCCTTAAGGTAAATGCTGTC
GCTCGATGCAACAGCTGTAGCTATATTCCATACAGCGATAATACTGAAAAGGATCGCTAAGTGGCCCATGACTATGATGT
GTGCTCATTTG

>Sc_QA23_chr12L-cluster
CGCGATCCAAGAGCTCTTCTTTGCTTTGGAAGAGACACCAGTCTGTACGTTTTGTGATCTTTGAACGCGGAAAGTTCCTG
GAGGCATGCATTGTGCCATTCTTGACAGTCAGGCCTTCCCATTGCTTGGGCATAGGTTTTCGGGTTTCCTGTTTTTGTGC
TATGGATAATAGCAGTTAGAGCCGCGTTAAATGAAGTATTTGGTGGCGATGAGTCCAGCGATGGAGGAGATCCGATTGAG
TTCTCTTCAGTTACTAGTCTGGTTACAGCAGGGGTGAGGTCAGTATCACCCACATCTTGTGAGTCGCTGATATATGTTCC
ATCGTGAATGGATAGATACCTTTGGTCAGGTATCGGCATTGCGCCTACTGGAAACCAATCAGTAAGAGAATTAGCTTGAT
TAGTTCTGGCGGAATTATTAATTCGCTTCCTGAAGAGCCATACTTGAAAGTCTTTCGATCGGCACCTCTTCACCAGTACT
GGCAACATGCAGTGTGTCAATGTTGTTTGAATCTAGAGTTCGCAGTACGGTTGGAAGTCTATTTGTACTTGCAAAACTGT
CATTTGTATTGGTCACCGTCTTCCTTTGCTTGGCACTTCTAACTTCAGGTAAGTTGTCACTTGATATTACGTTAGGGCGT
GATATATCATATATTTCTATTTCGCGGGACCGCGTTGGTTTCTTATTAGTTCTTTTAACACGTCTAGTTCTATTTTGGCA
TGTCGGAATATATTCTGAATCGGATGATTGTGTGACTCCTCGATAAGTTAGTGCCGCTGGAACTCTTTCAGGAGTTCTCT
CTATCGAAGAATTATTTTCGTCGTCAGACACAGTCGCTGAGGATTCGAAGGTAGCATGTTGTATCCCTGTTGGTGAACAT
CCGGAGTTTGGTGAGTTGTCCTGGATTACACTCAGTGACAGGTTTTTCTATGTCGGTTTCCATCGAAATATCCCCATCAT
CCTCAGAGGAGGAGATGTTACTGGTACTAGGTTTATGTGATGGTTGATTTACATTTTGGGACACATTGATTGGCATATTT
GGAGCAGAGACGGTTGACCCTGTTTCAGGATATTTGGATACCCCCCCMAATGGCGGAAGTGGCAAAGTCGTGAGAGAGGT
GAACTGCCTCTGTATCAGCAAGAGGAAAAATGTGTTCGTCAAATCGAACTTGACTGCTCACAAAGATGCGGCTGGTTTCG
GGATGGTATATCCTGTAACCTCGATGGTTAGAGTCATAGCCAACCATAACACCAGATATGACAGTTGGCGCAAGTTTGCC
GTCACGAAGAGTAGGTTGTAAGGTTGCGTATGCTGTACATCCAAAAATACGAAGATGTGCGATACCGAAATCTTTTGCGG
GGATGTTGAACCACAGGCAGTATGGGATACCGTTATTTTTGGACACTACAGGGGACCTATTGATTAAGTAGACTGCACAA
GAAACAGCTTCAGACCACAAGGACGGAGGAACTCGCCCACCAATAAGGAGACAACGAGTACGTTCTTCGATGGTACGATG
TGCACGTTCAACAGCACCATTTTGATAACTGTGATATGGAATAGTTAACTGATGCTCTATTCCTTTAGATTCAAAAAACG
CATGAAGATTTTTATTTACGAATTCTGTGCCATTATCTGTACGAACAAATCCGACCTTGAATCCACCCCGGGAGCTAAAG
TATTGTTCGGTTTCGTTGATCCATTCCATGAATTTTATAGAAGCGTCTGCTTTGGATTTCAAATGTATTACAGAGTAGTA
GCGACTATAGGCATCACGGATAGTAAGAAAATATTTATTTGACTGAAACTCTTGGTAGCGAAACCCACCACAGAGATCAG
CCTGTACCATTTGAAGAGGTTGGGTATATTTTTTGAGCGAGACTTTATCCTTTTTTGATGGTTCCTTTTGCTAGTGAGCA
GGTAGGACAAATAGTGTATTCAGTCGTCTTTAATTTTGGAAGACGCAGAGTTCTAGCTAAGGAGTTGAAAATATCTGCCC
CGGGATGGCCCATACGAGCATGCCATTTTACCGGGAGAGCAGTGGGAGAAATGGGTTGTGACAACATTTTATCTGCCACG
GTATGAAAAGCTGCGGAAGTTATCGTTTTAGATGAATCAGATGCTTTAGAGCCGAGGTGTTTTTGCGAAGAGAGAGTACC
TACAGGCGTAAGATCATTGAAAATGTAAAGATAATTATTTAACTT

>Sc_QA23_chr12-circle
ATGAACGCAGAGGAACGGACGAGTGATAGTACTTTGGCTACCATAATGATGCTAGCTGCCTTCGATATTTTTTTTAGTGA
TAAAAGGCGGAAGTGGAGGGCACATGTGTATGGAGCAGGACGGCTGATCATGGAGCGCCTTTGTGACTCAGGTTCTAACA
TGCTCACGATATCAGATGAAGGCGAATCTAACGACCTATTTTTTATTACCAGATGGTTTTCGTATGTGGATATCATTGGT
TCGCTTTCGTCTACTAGTAAGGTTATTACTTCAGAGAAACTCCGAGCCATCAAGTACAAATTCGAAAAGATGACTGACCA
GGAGAACTGGAGTAGGAGGAGGATCAATCTAAAAGATATCGAAGCTGGAACGGGATTGGAAGCAAAGGTACTTTCTTATT
TGGCAGACGTTTCGTGGCTTATTCGCGAGAGAGAACAGAGACAAGATGCCAACGGGGGTGAAATAACGCAAAAATTGCTA
TCGCAGGTTTTAGAGCTGGACTATGAAATCAATGCACACCTCAATGAATCAGAAAGGGAGCGAGATGAGATTTTCAAAGC
TTACTATTCGCAAGGCCGGCCTGAGATTCACAAAGGATACCGCATTTTACGAGCCACAAACCTGATATTTGGATTAACGG
GATCATTTCAACTGAAGCGTAGGGTTTTAAATCTTCCGCAGAATAGTAGAATCATAGAAGATTCACTAGTGAAAATAACA
AAGCTTGTGGATGAAAGTATTCCTCTAGTTTCTTCTTCGACGAGTTGCATAATCTTCTGTTTGTTTTGTTGCGGCTGTGA
ACTGCTTAGCGATTCAATGGTCAAATATAGGCCGGTCTACATGAAAAGAATTGACTCACTAAACCGGAAGGGCGTCAGCA
GTGCTGCAATGGCTAAGAGAATAATGGAGAAATGCTGGAACGAAAAAAAATTCTGGTGGGATATTTTACGTGAGAATAAT
CTAGACATAACGTTTGCAATTTAGAATAGAGAATTCTTGTATATAAATGTGGTATGTTAGAAAGCATTTTTTTTTTTWAA
TACCGAAGATGTTGGAAGCTTTGATGATCTGTTGAAGTCCCAGTAGAGAGAACGTATCAAACAGAGGCAATAAAGGGCAA
AATTACTCATGATTAGTTCAAGAGGACATGAAAAGTCAACGAATACTAAAACCAATAATTTTTCTTTTTTTCTGTTTCCT
GGGGTACTTCGAGGGTCCTTTTGCTTAAAAAGAGCATTGCTCTTGGAAAAAGAACTTTGTCTTCTCTGAATTCAGGTTAA
AAAACAAGAAAGTTTGAAAAGCAGAAACTTATAAAAGTGCCCATCTATAGGTTTGTAAGAAGCAAATTTTTTTTTATATT
TTGCCCACCTTTATCAATGTTCAGAGCTTCTTTGTGCGAGATAATGCCAAAATTTCACATTGCGAACACTTCACCTGCAA
ACAACTTGTATGAAATCCATTTGGTTTGATTGGAACGCAAGACAAATAAAGTCGAAGAACTCGAAAAAGAAATCAACTAC
TCGAACCTGTTCAGCAATATCGGATGACCAAACAAAGTTACATGTGTGTTACGGACTAGCGTAGTTATTCATTTTTAAAT
TTATGAATAGAATAACAACACCTAAACATACTCTTTCTATTGATCCGAGTCTTTCAATAAGGTTGAGTTTTATATATCGA
TCAGTCTCTTTTCTTAATCATTGCGAAGTGACTTGAAAATGCCGTCAACAAGCACGAAAATATCAATCCGATAGGTGCAT
ACCATTGTCATTACCAGAATATGGGACAAAAAACATAGAATATTTCATAATGAATGGTGATTCGTCAGTATTCGGCCATA
CTGGACTATAGAGAGCGCAATATATGGCACAAGAAAGTTATTGCAAGCATCAGCATCAGTCAGTAACATTCTACTGACAC
CATGTTAAACTTTACAATTTTTTTAAAAATGAAACATCGATTGGAAGTTTTCAGAGGGGTTCTCTTTACAATAAACATCC
CCAAAACTAAGCATGCGAAAAATCGCATGACTAATACAACACATCACCCAATAGCGTCTTACGTGTAAGCCATCTAGAAA
TGCAAAAGTCCAACTCTATATTCCGGTTTTAAGTATGTATAGTAAGCAGCTTCTCTCACACTTGAAGCAGCTAAAATGGT
TGTTTTTCTTTTAATCAATTTGAGTTTGCCTTTTATTGATTAAAATCGATGCACTGAATGGTCTTCCAAAACAAAAAAGA
GCATAGTTTTAATACTCGAGCAATAAGTTTAAGCTGAACCACTTTCATGAAAGAGTTCCTTAACTACTGTTCTTATGTGA
CGTTTGCTGTATTCCCTTACCACTTGACAACACCATATCGTAAAGGCTTGCACCATTCATTCGTGCAGCTCTTCACAAGG
CTAACTTAATTAAAACTTTTTGCCTTTACTACAATTAACCATGTAATTGTAAACCTGATAGCCATAATATTGTCTGTAAT
TTGTCGATATTCAGCCAATGTACAAGAAGAAAAAATTTAGTCCGATTAATCAAAATCATCTTCCAAAATTAAAGGACCTT
CATGGAGGGTTTATCTCATAAGCTTTTGAAAGTGTGGTATTCATGTGGAGTGCTACTAATATAAGCGGCATGCTTTACTC
TAGCACGAGTTACTCTAGATATCGGAAACTTCGCGTCTTATTTCCCAAAGGAGCGTCAGAAGACGTTTATGTTGGAAAGA
GGTAACTAGGTAGCATAGTGTCAGCCAGTGGTAAGCGTAACGTCAGTCACTTGACAGCCCGACAATCTGTGGAAATTTTT
TCCTAAAAGGTACATATGCAATTCTATGCATTAATACTCCTGCAGAAATCACTGTTTATTTTAGTAAATTAAATACTACA
GATTACCGATGACGGCCATGTCTTTACAGATTTATTTGTGAGAACTCATTAGCTCTCTGGGTCAGGGAAAACCGTAACAG
AGGTGAACGACATGTGCCCAAATTACTCTTTATTCTAAGAGAATGATTTGGCATAATAGCAGTTACAAGATCTCTCTTGC
TTAGAGAGTCAAACATAACTCTGATGAATTTCAGACCGCTTAAAACAATCTATTCATAGGTTCGTTATAACAACTAGCAA
GGTAAGAGTATACCCTCAGAAACAGGGGCAGTCAATACTCAGAAATGTGTTGAAAAGCTTCTGGAACATCTATCTTGGAC
CATACGTATTCGGCTTTTAAACATCATAGATCTCGTGCAGAGAAGAAAAACATTCTTACTTGAAACTGTTGCCAGAACAA
CCTGCCCAGAAAACAAAACAACGCCTACCACGACAAATATAATGCCAAGAAAAGTGGGGAATTACGAAAGATCCTCAAAG
TAGTAATACTCATGTCTTATTTAGAAGAAGAAACAGCCAAAAAGGTGGAACGATTTTCATATTGCTCTGTATAGAATCTG
CTTTTTACCTTTGCACTGACAAACAAGAGTCCTCAGCATTCCTTCTAGATAAACAAAAGTGTTTCATAGTTTCTTAAAGC
TGCAGAAACGAAGCTTGTTAAACGCGAGGAAGGTAACACAAAATAGAGCGAGAACCAAATATTGAGCAAAATTAACGGCT
GAGAAATAACATTGCGAAGAAAGAATAGTAGATAGAAAATATCACTAAAAATACAAAGTGAAGGTAGAGTGCTCATTAGC
ATTCTTCGCTCTTAAGCAATACTGAGAAGGACTTATCATGAAAAAGTCCTCCCTCCCCATTCAAATCTCCGTAGAATGAT
ATTACAGAGACATAATAGTGATGATTGTAAAAAATTGTTGAAGTCCACTCCCACTGTCGCTACGGTAGTCTCTCAGGTCT
GAAGATATGATATCCCAAGAGTTTATTTTCCTTAAAGGTTCGCTCGCGTATTTTGCAAGCAAACAACATTATACAATATC
GCCATAGTATAGTAAACTTTACATATCTTTGTCCTCAACACTGCTATTCATGAGCCGAGTACAGAAATCGTCCTGAAATG
CAATTTTTTGCTGAGTATCTTGTTTCACTTCTTTATCACTGGTGCGTACCGCTAAGAGTACCAGTTATCTTGAGTAAACA
GAGAAATAAGAGGGAGTACCACTCAACACAGTTAGCGAGTCAGGAATGTACCTAAAAGGTTTGAGAATCGTTAACCACAA
TCATTATATAAGCGACAGCAGTTTGCACTATCATATTCTTGCATCGCAATCGTTATTGCAATGGTTCAGAAGGTCAATCA
GTGAATTAGTAAAAAATGCATCCAAATAAAGTACTCTTCTTAGTCTCTGCCCTATTGTTCGAAAGGGCAGCCGGTTGTGA
ATCGAACGAGGGATCGAACGGAGGTTGGGGAAGTGGATGGGGAGGATGGAAAGGTGGATGGGGAAGTGGATGGAAGGGCG
GATGGGGTACTGGATCGAAAGGTGGATCAAAAGGTGGCTCAAAAGGTGGATCAATATATAATGTTGCTCCACACTGTCCC
AATTTAGACTTTGGATGGCGTGCAGATGAGTGTGACCGGATGAACTTCTCAATGGACCTATTGGCTGTAGATTGGATAGA
ATCCGAGACTTACGGTGTTACTGTTAAGGTACAGGGTGCTGAAAGCATTGACTGGAAGTACCTCTCCTCCTTGAAACTGA
CAGGTATTGACGGTCCTCAGAGTTGTGTAGAGGTTACAAAATCGAACAAAGACTGTTCGATTAATTCTGCAACCGAATTC
ACCGTTTCATTCCCAGTTTACGCTCAGAAGATTGAAAATGAACCTTGTCAGGTTTTGATGCCATCATTTCAAATCGAATA
CGAATTTTTAAAGGGTGAGGCTCAGCAATACAGTGAAGGCTGGAAATGGGGCGAAACTTGCTTTAACCTCGAATCTGGTT
GTCAACATCAATCCTCGAGTTCCAAAGCAAATTGCGACTTTCCATTGTGGCACTGGAATTGCGGCCACATTCCTGGCTGC
CCTAGTAGTTCTAGTTCCACATCAACTGCTTCTGGCAGCTCTACTACTTGGACGCCATCAACCTCCGAGACCCCATGTAC
GGAAACTCCTAGCGGCTCTAGCACTTCGAGTTCTTGGGCATCCCTCAGTAGCGAAACTCCATGCACTGAAACTCCTAGCG
GCTCTGGTTCCTGGGCTTCATCAAGCACCGAGACTCCATGTACTGAGACGCCTGGCAGCTCTTCTTCATGGACTTCATCA
AACACCGAGACTCCATGCACTGAGACGCCTGGCAGCTCTTCTTCATGGGCTTCATCCAGCAGCGAAACTCCGTGTACCGA
GTGTGAACAAGGGTCAACTAGCTCCACCTACTGGGCCTCAAGCAGTTCCACCTACTGGGAGTCAAGTAGTTCCACGTATT
GGGTATCCTCTGGAACAACCACATTATGCACAGAATGTGCTCAGACCTCCGATGTCACTCCTCCTTGCACGGAGTGAGGT
GCGCCTCATGGAATCCCGTACTCTATAGTCCAGCCCTCAATGTTTCAATGTAAGCGGAGACGTTAAAAAGGCACAGCCGA
TACCCAAACTATACAGCAGTCATAACAGCTTCAAACGCTGCTAGAATAAAATCCTGTTTTAACCCCTTATTTCATTGTTT
ACAGCTAAGTAATAACTTCCTGAACTATAGTATTCTATTTTAAGATCGATAATCAACAGAATTTTATTTTATCACTGTAT
TATTTTTGGAAGATAAATATCGCGAGTATTACGAGTTTCAACAGTCCGAGGACAATTCGCCATTCTATTTCGAAAGGGAA
ACTGATATTTGAAGACTATGTAAGAAATTTGCCAATTTACTACGAAATTTACTCGAGTACAGACGGTAGAGAAATAAAAC
CTAATTCAGTGTCTCAAACCTGATCCATGATTTACTGGTTACTTTAATGTCAATAATGGTCCAACCAGATCCAACAGCAC
TGAATCAAGATCAAACCATAGCTTACTTTCATGTAAGGGCTTTCCTTTCGAATGCACTTTTAGATTCAAAATAAGGCACT
TGCATACTCTTAAAATAGGAATTGGATTATACTACTTTTTCCTCTAAGTAATTCATTTCACCAGGTGGAATATCGGTATA
ATAAAATTTACCGTATGTTGCATTTGGATGCAGTCGAATTTCTCGGTTTGCTCCAAGCTGGTTGTTTCGAGCTCAATTTG
TGCTATTCAATAGTATTTGAGTATATTATAAAGATGAAAAGCCCAACAAAAAAGTTTAAGGGTACACGAGATAGCATATT
GAAAAAAAATCATGGAAAGACATCTAAAGTTTTGTTTCTCAAAGGGCAACAGACATATGCTTATTAACTAATAAGCACAT
TATGTATTGCCCAAATTCTCAATGTTCTCGACGACTAAGTAAACATATTGTTGAATCAAAAGATATTATGTAATCTCTCT
GCCGTATTTATACAACAATACATTAAATAGTGTCAAACCACACTTAGACCTATCATTATGGACCTCTTTTATTTGTAGCA
TTGCCATATGAAAAAAGTAACACTTTTTACCCTTAATCAATGCCCTTAGAACATCCATCGATTGTGAAGTTCCTAAGCAT
ACCCACGGAATTTTATTTATTTTTAGATCTATAAAATATAAATTTATGCTTATTTATTTTTATAAAACCTCAATATCAAT
AGAAAATGAAGAATTACAAGAGTACCAAGAGTATTATTAAATTATTATTTTCTGCTCGCAATGGGTTTATAAGATTAGAG
CATACCAAAAAAAAAAAAACAATTTTGAAGTGCTCTTAATCGAAGAAAGCATTTATATTTTTGATATGTATGGATAACGG
CTCGAAGGTAGCCACAGGTATTGTCAGGTAAGGCTTTAAACAAATAAAATAAGCTTCTTTGTATACCAGTAATATATATT
CACAAGTGTACCAGCCATGGGCACTACTTGATTTAATACACAAAAAGAAGTACCTAATAGACTCGATCTAAAAACAAATA
ACGAAACACGGTCTTTGATGAACCAAGAGTTCGATGAATACAACACACACTCTCTCTTTTTCGGTAGTCACATGAAGAGC
TGCAGCTTATTATTCTCAAAACATATTGAGATATCAAACACTCCAAAAGTAAAAGAAGATAAGATAATAAATCACTCTAT
ACATAAGCTTAACACAAACGCTGCAAGAGTAAAAGATAATACGATAATAAATCACTCTATACATCTTAACACAAACTTCA
GATAGCCTCATCATTAAACAAACTGACAGGTGTAATTGACAACACGCATTACAAACAATACTCGTAATCCAAAGCCCAGT
CTCCTCTCCTGTTTTTCATATTATCAGATATCTCACCATTCAAAATTTTCTTCCTCTTGATATTTATGCGTTTCAATATT
ATCACTTGACATAAAGTAAGAATGTTCGATAACACAATGCAACCCAAAGAAAAAGAGTTGCCGAAGGTGTAGGGAGATTT
GGTGTATATTTGACCTGCAATTGCACCAGATAAATTCCCTAAAGTTTGGTTTAGTCCTAAAGCAGTTGCACGCTTATAAT
GAGGGGCCATGTTATTGGTCAACCACGATATATTAAGCCCAGTACCGGTGTAAAGAGAGAACGTTATTAAATAGCAGGCG
AAGTATTTGACAGCGTCGTTGCCTACACTCAGTAATAAAATGTACCCCACAATGCCTAGTAGATTGTAGCAAAAGAAAAT
GGGACCTCTCATTTTGAACCTGTCACTCAGAAAGGCTGAAATTAAAACACGACACCAGCTAAGATGTACACAGGTACACT
CAAGTACTGGGCCTGCATGGAGGAAAAACCTAATCCCATTTTGAGAATGGCAGTAAGAAAAGTGCTAAATCCATACATTA
TTGTGTCCTGACAAAATTGTATCGTGAAAGAAAGGTATGTTTTGAAATCTAAAAAACGCATCCTTCACGCATGACCAGCT
AAATTTCTCAGTGCTACCCATGTATTGAGTCCTCTGTTTACTGCGAATGCTCATCAAATGACACTCGCGCTCATTCAAAA
AAGGTAAAACCTCAAACTTTGCTGGCAGCCCAAAGAACAACCACACAGACGCGCACACAGATATCAATCCTTCTATAATG
TAAAGCCATCCTCCAACCCTCGAGACCTCCACCGTTCTTAACTGATGAAAGTCCTGTTGCTATGAGTCCACCAAAAGCTC
CAGATAATGCAGCGGATCCAAAGAAGAAAGCAATTCTTTTAGCCTGCTCTTGAGGCTTATAGACAATACTAATAATTAGT
GTCATTGCAGGGAAAAAGCCGCCTTCAAAAGTACCTAAAAGAACTCTTAGCGCCAATAAAGATTTATGGGATCGAACAAA
ACCCGAGCTCAGGGTTATTATCGACCAGGAAAACACCAAAAAGGACATATAGTACTTCACATTGGCTCTTTTTAAAACTA
ATACAGCTGGCAACTCAGCTGCCAGGTAAGTTGAATAGAAAACAGAAACACAATTGGAGTACTGTCTACTAGTGAGATTT
AAGTCCTCCTTCATTCCAGAAGTGTAGGCGTTACCAATATTGGACCTATCCAATGACGACAGGAAATACATGAATGCCAG
CATGGGCAGGAGCCGGAAAATCTAATTTTTTGACAAGTGCCTTTTCCTCTTGCTCATCAATGTATAAATCTTCTACCAAC
TCCGAGTCCACAGCCACCGAGACGACACTTTCTTCACCAGCATCCTTAACTTTCATTTTAGAAAAATCTTCTAATGCAAT
AACCTTCTGGATATTGTCAGATTTAGGTAAACTGTCTGACATTGTGTAAGCTCTTTTGTTCTTCTAAAGTGTATTCGATG
AGTTTTCACTTCAAGAGCACCCCTTCTTTTATAATTTACCACCATTTCCACTCCTAATCTCAACAGCTACCAAGCCGTAG
CAATACGCTCGTGTCATATCAGTTTGTGCCGATCTCTGCTTATCAAAACAATGGGCTCCCATTAGTTAGCCATTTGTTTT
TCAAGTCCTTGCACGTTGTTTAAGGCCTATGTTAGAGCATTCGGCGGTGTAAGTAGGTTTGAAATCACCGAAAGAGAAAA
TTTCGGGGATTTCGAGCATTAAACTGCCGACAGTGATACTTAATCTAAAATGCTCTTCCGACGAGGCAAACACTACTGAT
CAATTTTGGTATAAATTGCTGAGTAGAACGCTCGAAAGATGTGAGTCGATGCTGGCTATCTTCTTATTATTCTCATTAAA
ATTGGATAAGGGCACGTCCAACCGCTATTTAAGAATTGACATATGACTATAACCAGTGCTAAAAATCAAATACGTATTGC
CATTGATAGGGGGGGAACATTTACAGATTGTATTGGTAACCCCGGGACTGGTAAAATTGAGGATGATGTATTCATCAAGT
TGCTGTCAGTGGATCCCAAGAACTACCCAGATGCACCTTTGGAAGGCATTAGAAGGTTGTTAGAGATTTTTGAAAACAGG
AAAATACCTAGGGGTACCCCCTTAGATGTCTCGAGGGTGAGTAGTATTAGGATGGGTACTACATTGGCAACTAATTGCGC
ATTGGAAAGAAACGGCGAGCCTTGCGCCCTTGTTACAACGAAAGGTTTCAAAGACGTGATGGTTATAGGTGACCAAACTC
GGCCAGATATTTTCAATTTGCACATTGAGAAACCTCGGCCTCTATATGATGTGGTGGTGGAGGTCGACGAAAGGGTGACT
CTTGAAGATTTTACAGAGGATCCCAATCATCACATTTCTGAACCCAGTACCGGGCGCAAAACTGTCTATGGAAATAGTGG
CGAAGTGGTTCGCATCCTTAAAACTCCAGATGTGTCCGAGATTACTAGATTATTGCAAAGCGTTTATCAGCGCGGGTTGA
GATCGATTGCGATAGCGTTTTTACATTCCTATACTTACCCACATCATGAGCAGATTGTTGGCCGTATAGCCCACAAAATT
GGGTTTAAACATGTCTCTTTATCGTCAGAAGTGTCACCTATGATCAAACATCTACCAAGAGCACATAGCTCCGTAGCAGA
TGCGTACTTGACGCCTGTAATAAAGAAGTACCTGCAGAGCATTCAAGCCGGCCTTGTCAACACTGAAAATACTAACATTC
AATTTATGCAATCTGACGGTGGACTTGTTGAAGGGCACAGGTTTTCCGGTCTCAAGTCAATCTTGTCAGGCCCGGCTGGA
GGTGTTGTAGGCTACTCTAGGACTTGTTACAATGATAATAACCGGATTCCCCTCATAGGATTCGACATGGGTGGCACCTC
TACAGATGTAAGCAGATTCGGCGAAGGCAAGTTGGAGCATGTTTTTGAGACGACAACCGCTGGAATTGTTATTCAATCAC
CGCAGCTAAACGTGAACACCGTAGCCGCCGGCGGTAGTTCGAGATTATTTTGGGAAAATGGGCTCTTCAGAGTGGGACCA
GACTCTGCAACTGCGGATCCTGGACCTACTGCCTACCGTAAAGGTGGCCCGTTAACTATAACTGATGCTAACTTATTGTT
GGGCCGTTTGGTACCAGAATTCTTTCCCAAAATATTTGGCCCAAATGAAGATGAATCTTTAGATTTGGAAGCAACAGAGC
GCCAGTTCAAGGAATTGACGGAGACGATTAATAAAGATTTGGATGTTAAAATGAGCCCTGCAGAAGTCGCTTTTGGATTT
TTGAAAGTCGCAAATGAGTCGATGGCCAGGTCGATAAGAGCAATCACTGAAGCAAAAGGTCATGTAGTCTCCGATCACAG
ATTAGTTACATTTGGTGGAGCTGGGGGCCAACACGCTGTAGCTGTAGCAGAAAGCTTAGGGATTAATGAAATATTGGCTC
ATAGATACTCTTCGATTCTTTCCGCCTATGGTATTTTCCTCGCTGACGTTGTAGAAGAAAAGCAGGAACCTTGCTTCCTA
AACTTGAACGACCCTGATGATGCAAAAAGCGCCAGAAAAAGACTAGATCAATTGGTAAAAACATGCAGCGAATCGTTAAT
AATTCAAGGATTTTCAGAAACTCAAATTCTGCATGAAAAGTATTTGAATTTGAGATACGAGGGCACAGAAACGAGCTTAA
TGATCTTAGAGCAAAATGAAAATTGGGAGTTTGAAAAATGGTTTGCAGAAGCGCATAAGAGGGAATTTGGATTTGCTTTC
AGTGAGAAATGCGTAATTGTCGATGATGTTAGAGTCAGAGCGACGGCAAAATCTTGTGTGAGAGACGAAGAACCAGTGGA
TGAACAACTGAAGAGATATAAACCCAGAAGTGTATTTGCTGCAAAAGAAGCTAGCTTCTTCAAAAATGTATATTTTGACA
ACGGATGGTTAAAAACACCAGTTTTCAAAATAGATGACATGACTTATGGTAGCGTAGTCAAAGGACCCGCTATATTGGCA
GATGGTACTCAAACCAACATAATCCCAGAGAATTCTGAAGCGATAGTATTGAAATCTCACATTTTCGTCAAGATTTTGCG
CAAGTCAGAAGAAAATGTGTCCGACGAGCAAAAAGTTCCCGTCGACCCAGTGATGCTATCAATATTTAGCCACAGATTTA
TGGACATTGCTGAGCAAATGGGTACTCAACTAAAAAAGACATCAGTCTCTACCAATGTGAAGGAAAGGTTAGATTTTTCT
TGCGCTCTCTTTGACCCCGATGGGAATTTAGTGGCTAATGCTCCTCACGTTCCAGTACATTTGGGATCAATGTCTACTTG
CATTGCTGCTCAAGCCAACTTATGGAAAGGAAAGCTCAGACCTGGTGATGTTCTAGTAAGCAATCATCCAGACATTGGCG
GAACCCACTTACCAGACATAACAGTCATTTCTCCAGCATTCTCGGAGCAATCTGGGGAGATTATTTTTTATGTAGCATCC
AGGGCTCATCACGCAGACATCGGTGGTATTCTTCCTGGTTCAGTGCCTCCCAACTCAAAAGAATTGTATGAAGAAGGCGC
CACAATTTTTTCAGAGTTGATTGTCAAAAGGGGTACTTTTCAAGAAGAACTAATCTGCAAACTTTTACTGGAAGAACCGG
CTAAGTATCCAGGTTGCTCAGGATCTAGGAGAATCAGTGACAATATTAGCGATTTGAAGGCTCAAATTGCGGCGAACAAC
AAAGGAATTCAATTAATAGCTAAGCTGATGAATGAGAACGGACATGAAGCTATAGTAAAGTACATGAAAGCCATACAGGA
TAATGCTTCTGAAAACATTCGAAAAATGTTGAAAGAACTTACACAACATTTTGGAAAAAATGTATTTTATGGTGAAGACT
TGATGGATGACGGCACCTTGATTAAGTTAAGAGTTACCCTTGATACTGATAAACAAGATTATGTTTTCGATTTTGAGGGA
ACCTCTCCTCAAGTCTACGGTAATTTGAATGCACCCGAGGCAATTACGAACTCAGCTATTCTTTATTGCTTAAGATGCTT
GGTTGGTGAGGATATCCCATTGAATCAAGGTTGCTTGAAACCAATCACAATAAAAATTCCGAAAGGCTCTATCCTAAGTC
CTATCAATGGTATTGCTGTGGTGGGCGGTAACGTTTTGACTTCTCAGAGGGTTACAGATGTTATATTAAAGACCTTCCAC
GTCATGGCTGATTCCCAGGGCGACTGCAACAACTTTACATTTGGTACAGGCGGGAGAGATCCTGAGACAAGTGTGATCAC
TAATGGGTTTGGTTATTATGAAACAATTTGTGGCGGACATGGAGCGGGCGCGGATTCCTTTAGAGGCCTTGGCTGGGATG
GTGCCGACGCGGTCCATACGAACATGACCAACACGAGAATGACCGACAGTGAAATTTTTGAGCGAAGATATCCGGTTATC
TTGAGAGAGTTTTCTGTTAGAAAGAATTCTGGAGGAAGTGGCAAGTACATCGGAGGTAATGGTGTGGTCAGGGACATTGA
GTTTTGCTATCCGGTTGAAGCTTCCATATTGTCAGAGAGGAGGGTCATCGCTCCACATGGCATAAACGATGGAGGGAATG
GTCAGAGAGGCGTTAATTTATGGGTAAAGAATAACGGCAAGAATATCATCAATATTGGCGGCAAGAATTCTGTTAAGGTC
AAGCCAGGTGATCGCATCATTATAATGACTCCAGGGGGTGGTGGATGTGGCACCAAAATACTTTGATATTAGCTAACATG
AATTACATAAAGTAAATGAACAATTTTAAGAAGTTTTAACCATAAATTTAAAAAAAACTATATTTTAAAAAGTCCTCATT
ATCAAATGGAAACAACTCGCTTGAGTTATCCCCGATGTCATGCAATATTCTTGAGAGATCAAACTTTCGTGCAAGATCCA
GGTCGATACCAGGATCGAGTGGCGGTACTGCTAGTTGCGCATCGGATTCTTTGCCTACAGATGGGTTCGGAAAAGGGTGT
TCCTGGGGAATATGCACATTTGTGGAACCAATTAATTCTATAATCTCAGTGAGCTGCTTATTGAAATTACAAGCAGCTAT
ATTATATTGAGATATGCTCTGCAGTACTCTCAAATTAACCTGAACTCTTTCAAACAAAGTATTAATATCACAGCCAAAGA
AAATAGCATGATTGGGCCTCGATTGACAGAAAGCGGCAAAAATCAGAATGATGGTGGCATTGAAAATATAATGACAATCC
AAAAAAGAAGTACTCACCATTCGACCTTCGAAATAAAGCTTTGTTAAAATGAAACTTTGTATCTGAGCCGCTTGAACACT
AGATTCTAATAGAGTAGTTATGGTGTTGAGAAGCTTCTTCGGAAACAATTCTTCGGCCTTCTGTTCACTGTCCGCCACTT
TATTGAAGACATACAGAAAAACGGGACGTGTTGTTATGATAATGGTATAATTATAATTGATGTGAAGATTAATAGTCGAT
CTTGGCTGCGTTGTACTGAAATTGTCCATGTCTATCTTAAGGTCATCAGGAAGACCATCCAGCCAATATTTTAATTCTTT
CAACACGGTGTAGCAATTGTGAATGAAAGAAAAAGAGTTGCGGGTGTATATTTTCCTGAGTGTTTGTGTGATAATGTTCG
CAAGTTTGACTTGCCAATTAAAATGGCAAGAATCGATCAGTGTCTCCTGACTAGATATTGTTGGCTCGTTAAGAAGAGAT
ACGTCTATATCCAGCTCATTAATCATCAGGGGAAAGCCAAATCTGACTGATACCAGTCTGTCGTAAACGAAGCAGAGCCA
AAATACCCTATTCTCTGTGAATGTCGTCGTCTTTTTAKKAWAATTCAAAGTAAAAACCATTCTTATGGCGCTACCAATAG
TAAGATACGCAAATTCTGGTTTGTCCAAAGAAAGAGCATAGTAGGCCACGTAAAGAAATGACTGTACCAAAGAAGTATTA
GCCATCATGTCATATACCTTCAACAACTCACTTTGGAGTCTCAACGCTGTCTCGAAGTACTGCAATCCGGGAAATTTCGA
GCCGGTCTTCTCAGGAGACCGATCTTTGTTGAAGAGACATCCTAGAGCCAGGTACGTGAAAAACCTTGTAACCTCTGTTG
CGTACTTGACAAAGTCAGCATTATGCGAATCACTGGTCCATATAAGTTCATCCAATACGCTTTTCTCGTAATCAGGTTCT
ATATACATATAATCTGCACCAATCACGTTAGAAGCGGCCAAAATCCAGTTCTTGGCTTCTGAGGGAGAGGGGCAGTTTTC
CCGTACAATTTGTTCAATCAGTGCCATATTTGGAGACGTTTCCAAAGAAATTGTTTCAATTACTGATGGACGCACATCAC
CCCGCAATTGACATGATTTCCCTAGCGAGTCCTTAATTCTTAACAAGAACTTGCCACAAGCTGAATTTCCCAAACGATAG
TAATTATTACCTTCTGATGGATCGTCCAT

>Sp_unk_tyrosine-permease
ATGCCAGCCACTGGGGCAACCATTAGGCATGCTGAGCAATTCATAGACGAGTCAGTTGGTTTTACATTTGGTTGGATCTC
TACATACTCATCACTAATGCCTGGTGAGTTATCGGCAACAGCAGTTATCATGACTTACTGGACGGATGTAAGCCCCGCAA
TTTTCATAACTGTATTTGGTGTTCTCTTTGTGGCGACGAACATTTATACAATTCGATTCTACGGCGAAATTGAATATATA
TTCGGATGGTTAAAGGTTTTATTAATCGTTATATTGATCGTCTCAGGATTGGTTATCGATCTTGGCGGAACTAAAGGACA
AGAAAGGTTAGGATTTCATTACTGGAGGGATCCTGGTCCCTTTGCAAATTATTTGGTGGGAGGACACATAGGGAAGTTTG
TTGGATTTTGGGCTGCCATTTCCTCCGTTGTATACTCCTACTCTGGTATTCAAAATATTGCCATTCTCGCTGGCGAGACC
AAAAACAGCAGGCATGCAATTTTTCACGGCGCCAAAAATGTCTTTCTACGCATTATAGTTCTATATTTGGTCACAGTATT
CATATTAACGTTGATTGTTCCCTACAATGACAAGTTAATTGCTACAGGAACAGGTACTGCCAGGTCAAGTCCCTTTGTCA
TTGCGATGAACAGAGCCGGGATCAAAGTCTTACCTCATATTGTCAATGCCTTGATCTTAACATCTGCATGGTCTGCAGGT
AATTTGGCAATCATTGAAGGTTCTAGGAATTTGTTCTGCTTAGCAACAAAAAATCAAGCACCTAAGATATTTTTGAGGAC
AAGCAAAAGGGGTATTCCATATGTTGGTGTGATATTCATTTCGAGCTTTCTACCGTTGGCGTACATGTCGTGCTCCAAAT
CGTCTGCCACTGTCTTTGGGTGGTTCCAAGAATTGGTATCTTCAAACACTCTGCTACGTTGGATTTTGATTTCGGCAAAC
CATATTCATATGGACAGGGCTTTGAAAGCTCAGGGATACAGTAGGTCTGACCTGCCATATTCCACACGCATTGGCCCTTT
TGCCGCTTGGTTCTCCGGTATAATGTCGTTTATTTTCTTGCTTACTGGGGGCTTTTACAATTTCATACATGGTCATTTTG
ATATCGAATCATTTTTCACCAGGTACTTCATCATTCCATTAGCAATTGGATTATTTACTTTCTGGAAGCTGTTCAAAAAG
ACTAGATATCTACGTCCGCATGAAGTCGATCTTGAATCCATATTCGAGGATATCAAGGAAAACCCAGAACATATTGAAGA
GTCCAAACCAATTTGGGACAAAATTTTCAATTAA

>Sc_RM11-1a_asparticprotease-cluster
GGCTTTATCTTTGGCCCATTCCCTCGCTGTTTCTGGTTCTTCTGTAAGTTCTTATGTCCAGTTTCCGGTCCAAAAGTTGG
CAAGCATTCCAAATATAGCCTTGCAGTATACATCTGGTATTTTTAAGAGAGGCGAGGCTTCTAATTCCACATTGGTACAT
GAAATAGGTCTGTATGCTGTCAAAATGGAGATTGGAACTCCTCCCCAAACCGTGTATCTTCAGTTGGATACCGGCTCTTC
AGATATGTATGTTAATGACGCTGATAGCGCCTACTGCGAATTGTTGTCTGATGGGTCAGACTACGTCTCAACTGATAATT
ACGAGCTCACGGCAACATTCAGCGAGCTTCCTTCTAGCACGGTCTCGGCAGAAGCTTATAATACTCTCTGCTCCTACTGG
GGTGCATTTAGCCCCAGTAACTCCTCCACTTTCAAGTACAATGACACTTTTTTTGATGAGACTTATGGCGATGGTACGTA
TTATGAAGGTACGTATGGAACAGATGTTGTCTCTTTAGGTGATATTACGCTAAAGAGTTTCTCTTTTGGGGTAGCCAATA
ATACAGAAAATCAAAACGGGATTCTAGGTATATCGCTTCCTGCTGGAGAATATACTGACGCACTTGAAAATGCCTATAAT
ATAACACCTTTTGAGTATAGAAACTTTCCAATGGCATTGAAAAGCTACGGAAAGATCGAGAAGATGGCATATTCCTTGTT
TTTGAATGAGCCTGAAGCACATTTTGGCAGCATCTTGTTTGGTGCTGTCGACAAAAATAAATACTCGGGACAGCTCTACA
CATTACCTATGCTGCAGGCATTCAATACACTCGACTCTCTGGGCCCAGGAATGTTTGTCACTGCGCAGAGCGTTGCAATT
TCGGATGGTTTTTCTGGAAACAAAACTGTTTCTGAGATCCAGTTCCCAGTATTGTTTGATTCTGGCACAACCTATTCTAC
TTTACCTACAGAAATAGCAGATTCGATTGGAAAATTTTTTGACGGAAAGTACAGCTCTGACGATCAAGGTTACATCGCTG
ATTGTTCAAAAATGAATAATACTCTATTATCTATTGATTTTGGGGGATTTAATATCTCTGCAAATATATCTAATTTCGTG
ACACGGACCAAGGATCACTGTCTTTTAAATATTGAAGCCACAGACTCGGGATTCGTGTTAGGGGATGCTTTCCTCGTCGA
CGCATATGTCGTCTATGATTTAGAAGACTACGAAGTTTCTATTGCTCAGGCTAGCTTTAACAGTCAAGGGGAAGACATTG
AAATTATCTCCAACAGTATTCCAGGTGCTATACCAGCCCCTGGATACTCCAGCACATGGGTGTATACACCAGATAGTCCC
ATAGGAACAGGAGATTTTCTTAATATGAGCTGGACCTCATATTCAGACTATTCGGAATACCAAACTTTACTCTCTGCTGC
AACTGCAAGTAGTAGCAGTAGCAGTAGCAGTTCAGACCAAACAACTACGAAAAAACGGAACTCCGGTGACAGAATACAGC
AATCATTTTTTTCCTTTTCGCTAATACCTCTTCTATCTTACATCCTTTTGTGAGATTTCCCTAAAGAAAAAAATATTTAC
ACTCTATTGAGTTTCTTTTTTGAAAAATTGGTATATAAAAGTTTAAGGTCTGCTATAACCTGAGTATTACTATGGTAATG
ATCTCTGGCACAATTTATAAGTTTTGTAATTTATTGATCATTTTAGATACCCCGTTCGGAATAAAAAGGGAAAAACAATA
AACCATAGCCAGAGGCATATTCCGTAATAAAAGTTAATATAATATTAAATTGATGGAATATATAGGTTCAACATATAAGG
GTCAGTCCAGTTCTTTTTCTTTAAATTTAAAGGTAATTTCAAAAATGTGGTACGCGAAATGTTTCACGAAAGGAGATCAT
GTAGTAGTAACTCTACATCCACGAGTAAGTAAGAAATCCGGCTCTTTACGCAAAAGAACCACTTCTTCCGTCAACGAAAT
AGTAAAACTATATTGAAACACTAAAATGTTAATAGCTCTTCTGGAGGCGTTTCGATCCATCTTTTTTTCTCTTATTATTT
ATTTAGTCAGCCAAGAAAATGCTGGTTTTCGAGTATAGCAAAACCCTTCTGCATTCAAGTACGCCTCCAAAATACTTCCA
TCTGAGAGCTACGTGTTTTTCTTTTTTGGAAGCAAGGTTTTATTGAACCATGTGCTACCATCGCTATATATGCATTCATT
ACTGCGCGGCATTAGGTTCATCTGGTTTTAGTAGAAATTAACGCCTTTTCCTACTAATGTCATGATATACTCATATACTT
ATTGGGGCTCAATCTATTTTAAGTGTAGCCAGCCTAGGTAGTTTTTCCATGAAATGCTTTCATTCTCAATCATCCATAAT
TAGTTTATGAGCCACCCCCCGCTCCCACCATAGAATTGAGTGTTAGTAATGTTATTCATACTAGTTTCTCAGAGATCAAT
GAAAAGCAAAAATGTATTACTTTCAAGACTATCAAATTTGTAGGTTCGCACGCTAGCGAACATTACTTTTTAAAATTGTT
TCAAGTTTCTATTCTCAGAGATGCAAGAGAAAGGTAATTTAATAATACAGAAACAGAGTACTGGAAAAATATTATCAATT
TTTGCCCGACGTAAAGAACCAGCACTTTCTTCTCTTTTTGACCTCAAGGAATATATTCTGAATTTTCAATCATTACTACC
TTTTACCTTTCTGGTTTCTGAATTGTCTAAAGTAACAAACATGATGCAGAATCGAACTGCGTATACGTGATAAGCATTAA
GCTTATTGAACAATGCGACATCGGCTCGTCACCACTAATTGTAACGGATAAGATAAATGTCCTTTCCATAAACATTCTAG
GGCGCATTCTGTATACACCATATTAATATAGAAAAGATTAGCGGTTACTGCATTACTTGTTCTCTGTTATTTAATCAAAG
AGTGGTGAGAATGAGGATTTTAGTTGAAAAAGGTAAGATATGATAAGAGCACCAACGGATCTGAAAAAGAAAACTTAAAT
GCCTTTTTTTCAATTTGTTATCATCCATCTACGTCATGGAGGCCAATCTGAAAAATATTGGAACCAGGTTACGGACATTA
TCGTTCAGAAAATTTCTTCCGCGATAGGGCGGAGTAGAAATTTCAATTCCTTGATAAGGGTGATTTAACTATGTTGAAGA
TTGTATCAATATCTTCTTATGCAATCGAAGAGTGATTTAACGATATGCGTAAGTGGCTGTCTTTTCTTCTTGAGAAATTC
CTATGGAAAAACCCTTTATGATAAAGTAATGACACTTATTAGATTATGTTGATCTTAATTAACTTACTCTTTTGATTCGA
CGAATAGTGTTTTTAGCATGAGGGTGAAGATGCTATCGCTGCTATTTTGCTTAAAAATATGGCCAATGACATAATTAGTC
TCTGTTGAAAACCAAACAGCGTGCAAAATTTGATAGTATAACAGGATTATCACAAAATTATTGCCAACACTGGCTAAATT
TGCAAATGATATGGGTTATCTTTATATTTTATCGTAATTCTGCTATACGAATGTAGTGGTGTTTTTCAATGGTCGGTGTA
ATGATAGCATATAGCATTAAATTCATTTATATATGGTAGCTATGTGGCATTATATTCTTTATGGGATTTGAAATGGAGCT
CAGATTGGCAGACCATCAAGTAGTTATGAGAATCAAAGACGTTGTGTTATTAGGGCTATCATTGACATCAGTGGAAGCCA
CGCCAGTTAAAAAAATATGGAAACGGTTTTTAGCCAGTATACCAAGTGAAACCCAAACAGTAAACACGACTACTTTTGTA
TATCCTCAAACGCAGTCAGGCGAACTATTCCCGATGGATATGTGTAAAGGTATTACGTTAGAAGATGCCACGATAGACCA
ATTACAGGGTTACTTTGATAAAGGTCTCCTTACGTCAGAGGATGTTGTGCGCTGCTACCTGGACCGGTATTTCCAACTGA
ATTCGTATGTCAATGGTATATTGCAGGTCAATCCTGATGCTATTTCAATTGCTCAGGAGAGGGATCGTGAGCGGGCAGCA
GGAGTAGTTAGAAGTCCATTGCATGGAATTCCATTTTTAGTTAAGGATAATTATGCTACAAAGGATAAAATGGACACTAC
TTGCGGTTCATGGATGCTTTTAGGTTCAGTAGTGCCACGAGATGCTCATGTTGTATCCAAATTAAGAGATGCTGGCGCTG
TATTGTTTGGTCACTCCACATTAAGTGAATGGGCAGACATGAGATCATCAGATTACTCTGAGGGCTACTCCGCTAGAGGT
GGCCAAGCACGTTGTCCTTTCAATCTTACTACCAATCCAGGAGGTAGTTCATCTGGTAGTGCCAGTTCTGTAGCTGCCAA
TATGATCATGTTTTCGCTAGGAACCGAAACTGATGGTAGTATTATTGATCCAGCGATGAGGAATGGTGTTGTTGGTTTTA
AACCCACTGTTGGTTTAACCTCAAGGTCTGGTGTAATTCCAGAGTCCGAGCATCAGGATTCTACTGGACCTATGGCTAGA
ACTGTCCGCGACGCAATATATGCTTTCCAATATATGTGGGGGGTCGATGAGAAAGACGTGTATACCTTGAATCAGACCGG
TAAAGTTCCAGATGATGGTGATTACTTGAAATATTTAACTGACAAAAGTGCTCTGAAAGGTGCAAGATTTGGTTTGCCAT
GGAAAAAGCTTTGGTCATACGCCAAAACCGATGAAATTCCTAGACTTTTAGAAGTCATTAAAGTTATTGAAGACGCAGGA
GCTACAATTTATAATAATACCGACTTTGGAAATTTGGATGTTATTTCAGATAATGGCTGGGATTGGGACTTTGGACCAGC
AAATGAGAGTGAATTCACTGTGGTGAAAGTTGACTTCTATAATAACATTAAGTCCTACTTGAACGAATTAGAAAACACAA
ATATACGCTCCTTAGAGGACATTGTTGCATATAACTATAATTTCACCGGTAGCGAAGGCGGATACAATAATACTCATCCT
GCTTTTTCATCTGGTCAAGATTCCTTCTTAGACTCTCTTGCGTGGGGAGGTATCAAGAATGCGACCTACTGGGAAGCTGT
AGAATTTGTTCAAAGAACCTCCAGAGATGAAGGCATTGACCATGCACTTAACTACACCGATCCTAACACCGGTGAAAATT
TTAAGCTGGATGGTCTTTTGGTTCCAAGTGGTTTGTCAATCACATATCAGCAAGCCGCTAAAGCTGGTTATCCGATGATA
ACATTACCGATAGGTGTAAAAAAGGCTAATGGCAGACCTTTTGGTCTTGGTATAATGCAATCTGCTTGGCAAGAACCTCA
GCTGATCAAATACGGCTCAGCCATTGAAGATTTATTAAGTTACAAATGCAAGCCACAGTATTATGAATATGTGGCAAAAA
ACATCCCCGTTATATGAGAGCTAAAACGAATAGTTCTAATTTTCACAATTCCAATAATACGCTTATCTTTTTGTTCGTTT
TTCACTGTCTCTGCTGATTTTATTGATAGTATGTATCATTTCCCAAAACTTTATATCGTCACTATTGTATCATATATGTC
CTTTTTCAGTACAGAAAATATAATTTATTATTTTATTTCAACTCTAAATATATATAAGAGTACTTAAAATGTGTGTATTG
GTTATTTGATACATTTAATTATAATTTGTTCGGCAAAAATGATTTCCACTTGAACAGTGGTTTCTTAGTTAAAATAATTT
AACACTCCAGTGGCAGCAAGGATGGTATTGTCTAACAAATAAGTACTAAATTTGTCTGATTTTATATTTATGAGACGATT
TACAGGTTAATGCCGATAATACAGCGTCACTATATTAACTTGTGGACTCCATATAATATTTTAGGGTTTACTGAAGTGTA
GCTGCTACACACCTTAATTTAATTCTGGCTGAGGTTTAACTATTCGTAAACACTCTAGTACACAGAAACTGCCGCATAAT
ATCGTAATAAGTAACGAAACTTTAAAGAAAGCCTTCGTTGATCCCTAGATACAAAAGTAACTACCGCTGACTTTTACGCT
AAACTTAACTACTCTCTCCCTGACGTCTTACCATTTCTATATTACTAAAATGTCCTTGTGACATATTCGTAGTGGATTCC
CTTACCAACTTTATTATATTATATAACCTATACTGATCTCGAATAAAGCGGACTGTAATGTCATCTCATTTTTCAATATT
TTATCCTTCCTGTTTTTCCGTTGTTCTTCCGATATGCGTTTACATGGCTACAGAAAATAATTCGAGTACAAGCTTCGAAG
CTTCTGGCAAGTTTTGTACTGTGCTTGGCAATTCTTGTACTGTGCTTGGCAATTCTTTTAACAATTATAACAACGTACTC
TTCAACAACCCAGTCGAGGGTGCTTCAAAAATGCAATGTACCAGAGTGAGTCCTTTATCACTTTACCCTCAAGTATTGAA
CTCACCTCCTTGTGAGGTTTTCTCTTACCAACACATCCTACAAAACTCAATATTGTATGAGAAATCGTCATATACAAAGG
TTATTTTACAATGATACACATCTCTGACATAATTATGATCGAAACAATTTTTATGAGTGTCTCGTTTACTTTTCATAATA
TGTTGCATTAATAATAAGAATCAAAAGTATGGGATTATTCACGAACTCATCTACACATAATTAAATATACGCCTCACAAC
AGCCAGAACGCCAATCTTGTGTTTTCATCTTAAGCCACATTCGATCTCTTTCCCGTCAAACAAAAGTACCCTTTTCTTGA
CTAAGAGTCCAACAAATAATAAAGCAATAGCAAAAGAAGAAATCAAAAATAGCGCCCCTCATACAATTTGAGAACCTGGC
ATTGGATATGCGATCAAAGGAACGTAGGAACTATCTTTATTCGCGATTGAACAATATAAGGAATACCAACCGCAACAGCT
GCTCAATATACCAAAGTATCCTCCTGCCATTGATACATTAGTGCTTTGTGTGAAAGAACCGATGCATAACATTAAGAACG
TCAAGTCCAGAAAAAGTAGCAATAGAAATATCCCCCAAGTGCTCTTCATGGAACAGACCATGACCAAGAAATTGAATACT
GTCCATCCTGCTAGGTAAAATCCCAGCACATTTTGCAGTGCTTGAGGATCATCGGCATATGCTTTAGTCACACCGAATTG
TTCGAGGTTGAGGCACCCCCAACTAATCCAAAAACCCCCAAATGAGCCAAAAACTGTCATACAAAAGGTGTCTCCGACGC
AGAAGGAGAGAAGTCCCGAAAGCAAAACAACAGCCCCACCAAAGATAAAGGATGCGTTCAATAAATAAAGGTTGGTGACC
CCGCGCACTCTTGCATTGACCAACCCTAATGTTAAGCACATAAATGAGAAAGAAGCTAACCCTAGTGGGAGTGGATTGGC
GAAACCAACTTGTCCTGGTTGCTCTACAGGCGTTCCAGGTCCTAGGTCTTCCAAATATGTATTCGTGTCACTCTTTTTAA
AAAGTCTGCCCCCAACCATGATATATTCACCTACAGACTCAAAGTGTTCGCAGCTAGGTTTATTTTTGTTTTCATTCGAC
ATTTGTGGGGGTATTTCCGCATTTTGAGATTGTACTGTTTCTCTCATATTGCTTTGAAGTGAGGATCCAGAAG

>Sc_EC1118_chr15-cluster
GCATCCCACCTTTCAAAGTTCATAGATAAGTTACGAAAGGTCTCTGGTGAAAAATGTTCAAATCCTGCACCAGAGCTTTC
TAATTCAATTAAGGATGGCAAATTCGCATTAAGTTCGTCCTGACGCAGTTCTTCAGAAAGTGGAGCATTATCTTGAAGAG
TTGAAATTTTTTTTGCATGCAGTGATTCATTTTCTACTAGGGAATTTTCACCGTCTTCAGTAATTGTGGTGCGGTTAGAT
TGTAAAGATTTCATCGAAGATTCTTCCCTGTTCTGTCTCTCCTTTTCTGCCTCGAACAGAATACTATCGAGTTCCTTCAG
CCGACTGTAATTATCCAATGCCGTAATATTGCCGGCTTTACACATTGAGGCATTCAAGGACAACGCTATCTGTAGCTCAG
GAAACGCGTCCCCATTCAATGTTTCCATAACCAGCATCAAAATGGATGAAAAGCAGCATTGCGCTTCGAGGAACCCAAAA
ATGCAAAACCAACCAGAATTCCAAAGGTTGTTCAAAATACAGATATTTGTTACAGCAGCGAGAACACATTTGACTTTGGC
ATCCTGAAGTTCATCAGTAACTCTTATAGTAGATTTCAACAGTGAAAGGTAAAGCGGCCGACCAGTCACTATGATTATTT
GATGGTAACGCAAAGTTAAAACCGCTATGGACCTATTTGACTCAATAATATCAGGCAAAACCCTTAATTCTGGGTCAAGA
CTATCTCGAAAAAGTTCTAACTGCTTTAAACTGTCGACTATGTTTGTTATGAAATCATTGTCCCCAGAAGTGACATAAAC
TTTCTTCATTACCGAGCCAATGTGAAGAGCTAATTTCGTGTTCGCAATTAAAATTTTTGGATCAAACCCGTCCTCGTTAG
ATATATTTTTATCTGGTACATCAAGGTCCATATAATCCACGTTAAAATGAGGCGGCAAGCCGAGTCTAGTAGCCCATAGG
ATGTCCATAAAAAATGCAGTCCACCATACTTTCTTTCTTGCATCTTGTTCTGCCTTCGGTCGTCCAACATTGCTTACTTC
TCTATGCATCCCTAACATTATAGCAGTCGATAAGGCGAGCCCAGTGTAGGTGAAACCAGAATTTACTCTATTCCATCCTT
GAGAGTATATAGCAAACAAAAGCAATGTTCTGACTGTATCTAAGGTGGGCTCTTCAATCGGTTCATGGAATAATGTGAGG
GCTGTCGAAAAAAAGCTTCTTCCAGGTACTTTTTTGATACCAACGCCTGCAGCATCGTTTGTATACTGCTCCCCTACTGC
AAAGGTTACCATGAGGTATGCAAGCCAGCTAGGATCTTGCGATTGGACATCTCTATAGGTTTCTTCAAGTCGGACATGGA
ACTCAGTGATTGAGAATAAACCATACTCTTTTGCAAAGAACTGGTAGACTCTGTGGATCAGTTCTGATGCATATGCTCTT
TCAGGTAAGATAGCTTTCTGATTATCACCTCTTTCTTGATCATCCAAATATAGCCTTTTTGTAAGACTTTCCCTCCCTTC
ATTGACATTGTATTTCAAACATTCAGCAACCCCTCCTGCAGAATCGTGTCCAGATGCATTCCTGATTAAATGCCACCGTA
GTGCTCCCACGAACCGTTGGCAAGAGGAATTGCCAGGAACCTTTGGCTTAATTTCCAGCGATCCTAGCATCAGCTCGTCT
GTGGTACAGTTCGAGGAATCAGCTGATGGCTTCATTGTTGGGAAGAAGTGATTAGAATCAATAAGGTTTTCCATATGTTT
GCCCGGATGACTTGAGCAATCATGTCCTCTTTGGATGCTCCTCAAACGACAGCATTCAGCCTCAAGTGCATTCTATTTTT
TCTTCCATTTTTTTGATATCAGTGTCCAGCACTGAAATTTTCCTGGATTTTAAAGGGTAGGTGCAACTATTGCCATTGCT
AGATATTATACATGCTCTGCACGAAGGTCGATCCCCTGAACACCGTACTTTGCGACAGCTACATCGCGAGCATGCTACTT
TGGAGCGCTTTCTAGCTTTGTACATCTATTTCCACTACAAGAATTGTGCTCTTAAGTTAAATCAGATCCTTTGAGACCTA
TTTTGCAACAACTGGTGTTTTTCCATGCCATTTGCTTTTTCAGCTAGCTTATCTCTACCGAGAAGGGAAACCGCGCCTGG
GGAGCTCGCCGAGTCTCTTATCATCTATACAAACACATTATCGATGCAAGCAGGCAATGGAATTCTTGGTTTAATTTCTA
GCAAAAGGATTCTGCGATTCAAACAGACATATGAGCTCAATGAATAAATTATGAAAGAAATATTCCCTTCAAATTAGGGC
TGTATATTAGCCAATTTCCATTACTCATGATAATTGATAAGCATATATGAACGTAATGAAATCGATTGGCAAATATGTGA
AAAGGGGACCGTATTTTGGGCGTGCTGATATGCAATATTAAAACTTGTAATAATTAAGGACCCCACTAATTAGCTGTACC
AAAAGGAAGTACTCTATGGGCTAACCTTTTCACTCCTTACAGGGGATTGTGGTTTTGGACCGTTAATAATAGAAGATAAT
TCATCAATTGGAAAAGTTGTCATTTCATTTCTATAAGATCAATATTCCGAATCAAAAACGTTTGATTATTAACACTAACA
TTCTTAGCTCCACAAATTTGAATGTTAATGGTGAAAAGAAAAAATGCAGCAGCCAGAATTATGGCATTCAAAAATGGTCC
TCGGAGAGATAGCAGAATCAAGTTATATTTATTTGGGTAGAATATCCCAATCAGAGAGCCTGCTGAACGGCTTTACTCAA
AGATTAAAAATCCGAACGTTTTAACAATGTTTACAAGTACGTTTTTCTCTGTATTTCATAGACAAAAAAAAAACACAAAC
TGAGACTTGTTTATCGGATTGTAGTTACAATTTATCAAGTGAACTTACGATTGAGAGGATTCGGTTCGTAATTTTGTGCA
GAGAAGGATAAAAATAGTAATTTCCCAGCAATGGAACTTTTATTTAATGGCAACTAGCAACTAAAGTGTGAATATTAGGT
TATGCACAATTCATCAGTGATGCTGGATAATTATCAATTTGCTTGAAATATGTTATTGGGACAATTGTTTTTGAAACACT
GTTGCGACATACTGGTGGTGCTCGGCATTATATTGCACTTGATGCCGAGTTTTAATGATCCTTCTCGGCAATATCATAAT
TTTACAGACAGCATTTAAGAAACATACTCGCGGGAGAATGTGCAAATTACGCCAATAATAGAATATTAGCTTTAATCAAA
GGTTAGTTTAGGAATGCGCTCGAATAGCGGACGAGTATCCGCAGTTTCATTGAAAAATATCGACTCGAGTCTTGATAAGA
AATGATTTTATGACTTTCAAAGCAGCTTGGCACTATTTTGAAGTCAATGCCTCTCCATGTATACAATACTTTGACCCTAG
TTGCACCACGTATATCATCTGCTCATTGGCTCCACACCCTATTCAACTCCGGTAATGCAATTATTTGTAAGCATTGCAAT
GAAGATCTTTTTGAGGTAATATTAAACTCATGCAACCAGAAGTGGTCTGACGCATCCACCAATAGTTTTGGAAAATCTTT
AGATTTGTATTCAAGGCTGCTCATCTCTCCCTGCATATGAAAGTTTATTTTTTGGCAGGGACTTAGACGGACCCTCAGGG
TAAAGCTGGTTAAATTAGTGAATCATCGTGTACGAAGACAATTGAAAGCCACCATTGTGGCTCACGTGGGTTGAAGAAGT
CTTTGGAGTGTTGATAATATTTGCTCCCAGTGCGATAGCGGGAACATGAAGATGATTAACCGGACTAGGTGAAATTGTGG
CGACTGTGGAAGTCACACCTAATCTCAGTGCTTGCCAAGTGCTGCACGGCAGAGTTTGACAGGCACTTGGCAGGGTTTAA
AATTTGCAGATCTATGGTATAAGAACAGCTCAGGATGTTGTGGGATAATTTCACATTCAAATATTCTATGCCGAATTTAT
GATTATATATAAGAAGTTTCTATTATTGTTCTAACATGATCTCTAAAAGAATTGAGTTCAAAGCTGCAGCTGCAAACTAG
ATATGTCCTCTTTGGCTAAAGAATTATTAGTGGACCCTTGGCGCAGATTGAAATGGGGGTTTATTCCGGTGAGAAGAGAG
GTTACAGATCTTGATGCTGGTGAAGCAAAGGAACTGGTCCCATCAGAAGTCGAAAAAGAAGAAGGTACGTCCTTAGAATT
ATCTGGAGACCGCACAAGTTCCGCTGATGGTGAACTTACCAAAGAAGAGTTCAGGGAGACCAAAAAAAACTTGGATACGG
CAAGCACAGATATTTCCGAGTATGAATACAAAGATGAAGCTAATAGGAAATGGTACAAATTTTTTGACGAGCAAGAGTAT
CGTATCAAAAAATCCCAAGCTTCCAATAATAAATGGTACAGCTGGTTCAATGCAGGAACATCAACTAAAGAAAAAAAATT
GTTGTTGAAGCTTGATGTGTTACTAGCATTTTATTCATGTCTGGCCTACTGGGTTAAATACTTGGATACTGTTAACTTGA
ATAACGCATACGTTTCTGGTATGCAAGAGGAGTTGAAGTTCAAAGGAAATGATCTTGTTCACACTCAAGTGATGTTCACT
GTGGGCAATATTATTTTTCAAATTCCATTCCTTTTCTTATTGAATAGAGTTCCATTAAATTATCTCTTACCAGTACTAGA
TTTGTGCTGGTCGCTATTAACCGTAGGAGAGGCATATGTCAACAACGTTCCTCATTTAAAGGCTATAAGATTTTTTGTTG
GAGCATTCGAGGCACCAGCTTATCTGGCATATCAATATTTATTTGGTTGTTTCTACAAGCATGATGAAATGGTTCGTCGT
TCCGCATTTTATTATTTGGGTCAATACATAGGTATTCTTTCGGCTGGTGGGATTCAATCGGCCGTGTATTCTTCCCTGAA
CGGTCGAAATGGAATGTCAGGCTGGAGATGGAATTTTATCATTGATGCTATAATATCTGTAGCAGTTGGTATTATCGGAT
TCTATAGTTTGCCTGGTGATCCTTACAATTGCTATTCCATCTTTCTCACGGATGATGAAATTAGATTGGCTAGAAAAAGA
TTGAAAGAGAATAACACCGAAAAATCTGACTTCTCTGCAAAAATATTTGATATCAAAGTTTGGAAAAGAATTATATTTGA
TTGGAAAATATACGTCTTGACTTTGTGGAATATCTTTTGCTGGAACAACAATAATGTGTCATCTGGTGCTTATTTACTGT
GGTTGAAATCTCTAAAACGTTATTCAGTTCCAAAGTTAAATCAACTATCTATGATAACCCCTGGTTTAGGAATGGTTTAT
TTAGCTGTGACTGGTTTACTGGCCGACAAATCCCATTCTCGTTGGTTTGCAATTGTATTTACGCAGCTTTTTAATATAAC
AGGAAACGTTATACTTGCAGTATGGGACGTCAGCGAGGGAGGTAAGTGGTTCGCCTTCATGTTGCAATGTTTTGGTTGGG
CCATGGCACCTGTTCTATATTCTTGGCAAAATGACATATGCCGTAAAGATTCGCAAGCACGGGCGGTCACTTTGGTGGTC
ATGAATATGCTTGCCCAAACTAGCACGGCATTTATTAGTGTCTTAGTGTGGAAAACAACGGAGGCTCCGAGGTATCTAAA
AGGTTTCACTTGGACAGCCTGCTCAAGTTTTTGCTTAACTATCTGGACTTTTGTCGTTCTGTACTTTTACAAACGTGAAG
AGAGAAAAAATGCGTTAGATAATGGAATTATACTCTATAATTCAGCCAATGGTGAAAGCCCTTCAATTTCGCACGATATA
GAGGATCCAGAGAATTACTAAATATTTGATATATCTTTAATACAAGTAGTGAACTCATAAAGATTCTTTTCATAGATTTT
ATGTAGTTTTAGTATTTTTTTTGTTTAATATTTTACTTTGTTAGGGTCCCTTAAATGCGCAGCGGGCCTATCCCCAAGTT
AAATTTTAAGTTTTGTGAGCATCAATTGTAATTCAAAGGTAATGATTGTAGAAGAAAATCCTTATGAATGCAATAAGAGA
AATTAAATTCATAGCGAGAAATATGAAGTCATATATGATGTGAAATGAAGGAACGACTTGAATATGTGGTCGATTCGGGT
CGGTTTAGATGAGTGGGCTAGTAACGATCCAAGCACTACCCACAACGCTTTCAAGGCAGTTATCTGAAACATTGTTAGAT
GGGGTGGAAGGGTCATTAAATTAAAACAAAATAAGCGTTACAGTAGCAATTGGGTACAGGGAGTAATCCGTGGTGCTACA
TCCCCATGAGGTAGGTTTCTGTAAGTGAATGTTGCTATATTTATGCCATATTGTCTACGTGAACTTGTTCTTGAATTGAA
CTAAGGGCAAGTACTAGCCAGTCATTCGGAAATAATGATGTAATAATTCCTCAGGATTCCAGCCTCCTAACCTTGGATGA
CTCATTTGAAGAAACCGGCTATTTATTTGATCCGCCCATTACAGCTTGAAAATACTGGTGGTGGCGCCCCAGTTGATATG
CTATAAATGTCTAGTGAGCAGTGAAGAAATGGCCGCTATATGCGACGAAGGACATCAAGATGTGAGAAGAGAAAGAGCGA
TGGCGTAACTGCTGTCATTGGTGGTTATCGTTTGACAGACTATTTAGAGAAGTCCAAATTCAAAAGGAATCTTGGGTAAG
GAGAGCCGGCGGTTGTTGAGGTTCCGAGTCAATGGTTGCATCACCAACAGCGCTACGAATCACAGTGCACGACATGTCGG
TCCGTTGTTACAGCGATTGTACAATTGCCAAACCACATTTGGGCCAGAACCGGATAAACCCCGTGAAACAAAAAGCCGAA
AATTGCAAGATGCATCTCATCCAGGGAAGGTGGTAAAACCGCAAGAAAGCTTTCGTGCTAAGATCTTTCCAATTTTAAAT
TGGATCAGTCTGCATGCCAGGCGATGTCTGATTTAGTTAACTTGCGATTGTTATGCCATTCGCTATACCTTTATCACCGA
ATTTGTGAAAGAGAGGTCAAAATATACTATTCTGGGGAGCCAAAAGAATAGTAAAAGAAATTGAAATAACTGAATATAGC
CAGATTATAAAAGCCGATTCCTTAGCTCATCCCATATCCCTTCCCACACCTGCGATTGCCTGTTCTATCAATTTTTCAGG
TAGAGTATCTCAGTTTCACTTTAACGCTGCGACGGAAATCCCAGCTGTTACTAGACACACCAATGTGATCCGCCCCTTCA
AGATGATTGATGTGGAGCACTCTCCTAAGCTAAAAAGAACCAATGGAAACTCCCGGGGAGCGTGGTAGACAGATTTTCAA
TTTAAGAGAGCATGCAGATGGTGCTCCCCTGTCGTGAAGATAGAAAATCCACAGCCAGTAGTTGGAGAAGAGTTGGCGGT
CTTGCCGAGTAGTTGCAAGTCGGAGACTCTTAGAAAACCTTCGAGATCTGCGTGTAAGTGAAAATGAGGAAGAAGCTCGA
ATATTATAATTATCAAGATTCGAATGGCCTGCACACTTTGGGAAACTCTTCACTCTTACTCTTGGAAAAATTCATCTAGG
GGTCTGTAGTAGTTGATTGTGAAGTGGTACCAACAATGTCGCCAAAATAGATAAAGAGGTAATAATGCAATATACTGTCC
CGCTAGGACTATCAGCCACTAATGAAGACCCTTCCTTCGTGATTAGAATTCAAGCCTTCAAAGCTTACTTTTTTTTTGGC
TACCTCTTCTAAATTAATGGATATTCAGGAAATGCACGATTGAAAAGTGACCATCGAAGATGCAGACACGAAGGCCAGGA
TTTGTTTTTTTTCTTGAATGTTCATGTGCGTGTGGCTCTAAAATGCGATGTCTCCTGTCTTCGTAATATAGGAAAATCTT
GGCCCTTCATTATTCTTCTCAAGTCTCTGACGCGATCATCTTCTATTGGTATCCTAAATTTTTATGATGTTTTATTGAAG
CCCAGCTTCGATTTCCCTGTCCGAAATAATTCTTAGCAAAATGCACTAATCAATGGGGATGAAGAAAAACAATAGTTCTT
GTAGGTTAATAGCAAATGAGTGGTAGCTGATGACGTTTTTCTTTTCAATAGTCCTTAAAGTGCGACCAACTCAAACTCCT
GTGGAAATTGTTTAGGAATTTGAAGGTGTATCAAAATGAACGAATTGGTGAATTAGCATTTTAAATTTTTCAAGTGGAAT
TTGAAAAAGGTGGAATAGAAATCGATACATTTTCCATATAGGTTAATTTATAATTAAACGAGCAAAACATAACCTACTTT
ATACATATTAGTTATATTTTATAGATCTGCTTGCCATCTTGCACAATATATCCATTCAAGTCCCTCACCATGGGATTTCC
GTCGTCCTGTGATGGCAACTGCCTTAGGCCACAGGAGAAGTGCAGGTGAATGGTTGTGCAGGATTGGTTTGATAGACTGC
GATAGCTCCCGAAATTGCTGAGTAGGAACATAGGCCACAAGTTGCGAGCGAGGCTAGGAAAAGTAAAAAGAGCGAAACTT
TAATCAAAATGCGGTAAGTACCTCCATACCCTAAAGCACGCTTCCACCTAGACCAGCTGCGATATGAGTCAGCTTTCTCC
ACAGTTAGAGTCTTAGCATCGAAGTTGTCGGCCAATGCCGCATCTTGGCGGCATAACAGGCAGAATCCAAAAAGAAATGG
GAAAGTGTATGAGAAATTCAGGATACAGAAAGCACCTACAATCGCAACAAGAGCGCTAATAGATGGGATAGCTGTTCCAA
GAATATAAGCGATGGCCCAGTAGACAACCACAAATCCTGCCCACGCGAAGGTTCCCTTGCGCGAGGTAAGGCTGGGGAAG
TTAAAATCTGTTACCAGAAAACCTTGGTAGATAACTTTAATACCAATATTCCCGTACAGTACCATAGCAATGATACCAGA
TATAATGGAAAGCACATTGCCAGCATTCTGCAATCCTATGGAGCCAATGGCCATGTTTGCAGTCACATAACTAAATTGTC
CATTGTAAGCATACACGAAAAGTCCGTAGAAAAGATAAACGACCAAAATTAGAGATTGCGCACAGAGCATACCTTTCCAA
AAATCCATTGGACGCTTCATTTCTGCCATAACCTCGCAGAAAATCGTGGCACCACCCCAAGCAAAAACCATATTGTTCAT
ACCTGCAATTTTATCACTAATATTACCAGGCACGATGGCGTATTGTTTAATTGGCAATGGGATGTAACTACTAGGTTGGA
AGTAAGGGGCGCCTTGCCCATATTGTTCAAAAATACCGTAGTAAGGACCCCCCACAGCAACACCTACCATTGTGATAATA
CAGATTGCGATGTTCATCCACACGGCAGAGTTTGCAATATGTGCAAATCTGCCGAGAGAACGAATCTGGCCAAGGATCAT
ACATAGGAGACCCCAAACTAAAATGTCAACTGTAAAGCAGAAATCATCTCCGCCTCTGTTTACAACCAACATCTGTGACA
CAGATTGGGCAGTGCTCAGAAGAATCAATCCACAGTTCAGTATCATTTGAATAAATTGTAGAAGACCGAATGGATACCGG
AACCAAGGCGCTACAACACGCGCAGCCAGGTCAGAAAATGTACGAATTGGATAATTGTTAGAGTCGACTTTGCAAAAGCA
AAAGTTCAACAACCAACCGCCAAACGCAGCAGCGACACCGAAAAGTACATAAAGGATAACTCCTGGTACCCATCCCATTT
GGGCAACAGCATATGGAGCATTAGATGGGCCCAGAATATCGGTAGTGATTAAAAAGAACACGGAATATGCCTTAGCTATG
CGCAGCATTCTCTGTGAATCAAGCTTCGATGGTGAGACATTGCTGTGAGGGTCTGTATACATCTGTTCTCTCTGAACAGC
ATACAGGCCATCTTCATCTCTTTCTCTCTCGAATTCACGCTGGATCTCAGCGTAGTGAACATAAGCCTGCAGTGGTAGTT
GGCGTCCATGCTTCTCGCTCTCACTGGAAATGATCTCACGGCCGGATATGTCAACATATTCTCCTTTCTCATGATCAATG
GTCCCTTGAGATCCTTTTTCTTTCTTCGCCTCATCGTAGGCCCTCGATGTCATCATCGATAGGTTAGGACTAGCGATAGG
GACAAGTTTTGACATCTTCAGCGATAAATATTTTTTTTTTCAGTCGAATGGAACGTCGTATTGTCGTTACGGAAAAATTA
TAGTTTCGAAATTGCGATTAAGCTTATTATTGTGTATATTGAGGATGCTACACTGCTGTTTAGTTCTTGTATATTTGTGA
CTAGTTTTAATGGAATAATGCTTATGTATATACGATTATTGACACATTTTATACTGACACCTTTCATCGTTTTTTTTTTT
GTCTTGGCTGTATCTTCTCGTTATCTTGTCCTTTTTTGACAGCATCCTTCACAGTGTCTTGTTTTCTTCTTGGCTGCCCC
ACTTCCTTAGATATCGTGTGCTCATTATCGCTTTTACCAAGTTGTAATCTAGAAAGATAACAGATAGTCAACGAGACTGA
GAGTTCGCAAAATCGCACTCAAAAGCCCCTAGGAAGGAAAACAAACATCACAGACCTGCAACCTTTGAAATTCTACATCT
ATCAAAGATAAGATTCGACACTTTTTTAGAAAAGCGATTTTGACAGCATCATGCGGTTTTTACAACTTTTTAGTAAAATG
TAGCAATCTTATCCGCTTTTCCGTGACACAGCGTCGCTCATCCAATAAAGTGCAGTCGTGGGTAACTGTGTATTCGTAAC
TACTTGATATCTTTCGCGTACACGTCATCCGGTCTTATCAAAACATCCTTCCATGACATTTCAAAAACACAAAAAAATCT
GCTGACACAAAGCTGTCTAAGACACATATCTACAAAATTGTTCTTTCAAGACACATATCTTTGCTCTAGATAAGGAAAAA
GTTATTTATTCGAATTTACAACGAAAATCGGGACATCTCATAACGAGCCACACAGAGAAGCTCTGACGTGCACAAATGTG
TCAATTTAGATGATAACGTTCTCGATCAACCTTACGCAAGCACAAGAGTTTCGACATCGTAAATATATGGGCAGCACAAC
TGATGGCAATTTCTTTTGCTTTGGCGTTTGTGCTCAATACCTTAGTTAGGGTTTTGAAACCCATTCTACATATGTATTAA
TCTAGAGAGTACCGTCATCTAAGTCGGATGTTTACACGTAGTTGATAGCAATCACTATTTTTCTCTGTCGGTGACACATT
TTTCCTCATTGCTAGTGCGGTATATCTCTGTAATTCTTCGTGAATATTTGAAGCTCTTTGGCACATATATTTATTTCAGC
TACCCAGATCCAGCCCACTTTCGTATCCCAGAATTGGCATCATCATTATGTGGTGGTAACATATCTGTATCTAGCGCTGT
TAAAAAAAAACCTATTTTGCCATATCCAACGGTACAGCTTGCGCTCATTTCATTAGCACTTGTTGAAAGAGGAACTACCG
CAAAATCGTGCAATAGGTTGTTGTTATCCTCTGGGAACGTCCGTAGATGCATATCCAAATCCTCCGTGCCTTAAAATTGG
GATTGATTCGCAATATATTGAATACCGTATAATTGTAGTCAACACCCGTAGAAGAGTTCGAAGCACTATATAATTTGAAA
GTCACTATAACACATCGTTTGGACATATGGTTAATGCCAGAGCAAAAGTAAGCGGTTTCATCGATAAAGCTCCTTAAAAA
ACACTTTCCTCCCGACAAATTGTTGCAGGGAGTAGTACTTGCGGCGACTTATGAGAAGTTATTTGCTCGTCAGGAACTAG
TAAGGAAGAGCTTATCAAAACACTACGACGGACAAAGCACTTCTTCCAGGTGGTGTAAGCGCTTTTACAGGTGAAATGCT
TTTGCTAAGGTTGGCACTAATTCACTAGGAAAAGCATTCATAGCAAACTTCGCTTACGAAGTGTTCATTTCAATGGCTGT
GAACTGTAGCCCTTCCAAACCTGCAGCTTAAATATCAAGCAATATTTAGGCTGTTATGTAAATATATACAGACGAGTAGG
GAATCCATGGTGTTACTAGCTGCAACTTGGGAGAACTCTTTAACATCGTTACTACGTAATATATAGTTACAGAAACTCGA
AAACGATACTATTACAGTTATAAGTTATATAAAAATCGTATATGTACATTTTTTTACCTTTCTGTTCGCGAATAATTGTC
TGATAAGCGAATCTCAGAGTTGGGTAGGTGCGCAGTTTAGACTGTGGCGGTTAGATAAGATCTCTCGAGAATCACTCGCG
TCGCGCAGATACATGTAGAGATATGAACTCTAGGAAAAAACGTATATACAGGACATATTAGGCAGTATTTCCGCTTCCAC
GAGCAGAAGAACTTCCTTCGCCTTCTTCCAACAAGTTGAATAGGATGCACAAGCTGATGAATGCCGATTCATTGCCTTGT
GATATTCACTTCCTTTGCATCAACACAGGATGAACAGCATGAATGTGCCTCACTTCATGCTCCCTTCTACAAATTGGAAA
CTTCTGGGAAAGATTTAGAGCGTTATACAACAAGGCCGCTCTTAAACCTAGAGTTATATGACAGTTGATTTCGGTTATTA
AACGGTGGGAGTGCATGGCATGCTGATCCGTTTGAATATGTCCGAGATATAGAAGCTGACTTCTCACAGCAGGTAAAGCA
GCACGTGATAGGGCTACATAGGCATTGCACATTTAGCGGTGTCGAATGCGATAGTGAACAGAGCGATCAAGGTAGTCATT
GATGCTCATAGGAGATGCGAATACAGGCGCCCTGGTTGCAAACACCAGCTTTTCAGGATCGTTAGCAATATGAAAAATGT
GCTCATGGTTTGAGTTGAATTAGCTATTTCTGCAAAAGCTGCTTGCTACTTTGCACGGCACAGCTTTCAGTGTTTCGCAC
CATTGGATTTGCATCCTCTTTGTGGCGACTATTTCAGGCCACAGGAGAAGTGCAGGTGAATGGTTGTGCAGGATTGGTTT
GATAGACTGCGATAGCTCCCGAAATTGCTGAGTAGGAACATAGGCCACAAGTTGCGAGCGAGGCTAGGAAAAGTAAAAAG
AGCGAAACTTTAATCAAAATGCGGTAAGTACCTCCATACCCTAAAGCACGCTTCCACCTAGACCAGCTGCGATATGAGTC
AGCTTTCTCCACAGTTAGAGTCTTAGCATCGAAGTTGTCGGCCAATGCCGCATCTTGGCGGCATAACAGGCAGAATCCAA
AAAGAAATGGGAAAGTGTATGAGAAATTCAGGATACAGAAAGCACCTACAATCGCAACAAGAGCGCTAATAGATGGGATA
GCTGTTCCAAGAATATAAGCGATGGCCCAGTAGACAACCACAAATCCTGCCCACGCGAAGGTTCCCTTGCGCGAGGTAAG
GCTGGGGAAGTTAAAATCTGTTACCAGAAAACCTTGGTAGATAACTTTAATACCAATATTCCCGTACAGTACCATAGCAA
TGATACCTGTTATGATGGTGAGAACATTACCGGCATTCTGCAATCCTATGGAGCCAATGGCCATGTTTGCAGTCACATAA
CTAAATTGTCCATTGTAAGCATACACGAAAAGTCCGTAGAAAAGATAAACGACCAAAATTAGAGATTGCGCACAGAGCAT
ACCTTTCCAAAAGTCCATTGGACGCCTCATTTCTGCCATAACCTCGCAGAAAATCGTGGCACCACCCCAAGCAAAAACCA
TATTGTTCATACCTGCAATTTTATCACTAATATTACCAGGCACGATGGCGTATTGTTTAATTGGCAATGGGATGTAACTA
CTAGGTTGGAAGTAAGGGGCGCCTTGCCCATATTGTTCAAAAATACCGTAGTAAGGACCTCCCAGAGCAACACCGACCAT
TGTGATAATACAGATTGCGATGTTCATCCACACGGCAGAGTTTGCAATATGTGCAAATCTGCCGAGAGAACGAATCTGGC
CCATGATCATACATAGGAGACCCCACACTAAAATGTCAACGGTAAAGCAGAAGTGATCTCCGCCTCTGTTTACAACTAGC
ATCTGTGACACAGATTGAGCGGTGCTTAAAAGTAGTAATCCACAATTTAGTATCATTTGAATAAACTGTAGAAGCCCGAA
CGGATACCGGAACCAAGGCGCAACAACACGCGCAGCCAGGTCAGAAAATGTACGAATTGGATAGTTGTTAGAGTCGACTT
TGCAAAAGCAGAAGTTCAACAACCAACCGCCAAACGCAGCAGCGACACCGAAAATGACATAAAGGATAACTCCTGGTACC
CATCCCATTTGGGCAACAGCATATGGAGCATTAGATGGGCCCAGAATATCGGTAGTGATTAAAAAGAACACGGAATATGC
CTTAGCTATGCGCAGCATTCTCTGTGAATCAAGCTTCGATGGTGAGACATTGCTGTGAGGGTCTGTATACATCTGTTCTC
TCTGAACAGCATACAGGCCATCTTCATCTCTTTCTCTCTCGAATTCACGCTGGATCCCAGCGTAGTGGACATAAGCCTGC
AGCGGAAGGTTGCCATGCTTCTCGGTTTCACTTGAGATGATCTCACGGCCCAAGACGTCAACATATTCTCCTTTCTCGTC
GACGCTCCCTTGTTCTCCTTTTTCTACATTTTCATTTTTTACCTCGTCATAAGCCCTCGATGTCATCATCGATAGGGCAG
GACTAGCGATAGGGATGAGCTTTGACATCTTCAGTAATAAATTTTTTTTTCTTCAGTCAAATGGAATAGACTGTTATCGT
TAAGCAAGAACTATAGTTTCTATTTGAAATTGAGGTATCTGTCCTTACTATAGTATATGTTTTGGATGCTACGCTGCGCT
TTAGTTTACGTGGATTTGCGACAAGCTTTAGTCGAAGTTTTCTCATGTGAACCAGAATATTGACACATTTTATATTGACA
GCTTTTATCGCTGCTTTTCTTGGCGTGATATGGTGTGCTCAGTCAATTTACCGAAGTGTGTATTCTAGAAAAATAACAAA
AATCTCACGGACCGCGCGATAGCAGAATGGCACCAAGACCCCCCGGGAGAAAAAAACAGCGGCACAGGCTTTCAACACTT
TACATGAGATCACACTTGCTAAAAGAAAAGTGCTGTGACAGCATCATGCGGTTTTTACGGGTTTCTGCGAATGCTTTTCC
GTGACATATTTCTTGATTTGCCACAGTTTGATCCTCGAGCATATACGGAAAAGCTGAAAAAAAGAAAAGTTACAATAACG
GAGATTCCGAAAAAAGACGGCTCTGTGTAAAATTGGTGCCGTGTCTATGTGTCAAGCGAGACACTACCAAGAATTATCAC
TCGACGAGATCCAGAAGAAGGCTGTATGCTTCAAATGTGCCAATCGTACACTATTTGAGCTCATATCGACAGCCCACAGC
TGATCCTCTGCAGGATATTCTTAGACAGGTTCATTATGTTATCAATGTTCTTTGAGAAGCTTCCTATTTTCATATGTGTC
AGCTTAAACTCAATATTTCCAAGGTAGCTCACCCAATGCACTTCAGGCATGGTAAATAGTTTAACTGTGGATTCACACTA
CCGTGCACAAGTTTCCCAACTTGGTCGATAACGTTATCAGCCAACCTTACACCAACATTTGAGTTTTTGACATTGTGGAC
GTAGACAGCACGACTGATGACGACTTTCTTTTTTTTCTGATCGATGGCTCAAATGCTTCCGCCTCAGTTAGGGTTACGAA
GTTTGCTGCGCATATGCTATCAACCTTGAAGCATCTCCCGTACATTATTGATTGCTTTCAAGATTTTTTCTCTTCGGATG
GCACATTTTCCATCATTGCTAGTGCGGCACGTCTCTGTAATCCTTGGTGAATATCTGAAGCTCTTTGACACAAATTTTTT
TTTCCAGCTACTCAGATCCAGCGCATTTTCAACCGGCATCATCTTTATCTGGCGGTAAAATAGCTGTATAGCCATAAATT
CTAACACAAAAAATTGTTTTACGTGTATGTCAGAGCAGAATTAGGCGGTATCATCGATGAAGGAGGTTTCCTTGGAAAGG
CTGTCCTCCTGACATGTAATACAGGCAGTGGATACAGGGACATATGAGAATTCATTTACGCTCAATTCTAGCAGAGAATA
AGTGAGAAGTCCTGATGTTGTATTCTCAAAGATTCAACAGGTTTGAGCGGAGTTTACTTAGACCATATAATCTAAATTGA
TTATTTTTTCTCAGAGAACAACTCAAGAAATTCAGTAGAGAGGTTCAACCAGAAACAGATCGGGCAAATATGGAGCAGAT
TTATTCGTGGAGAAAAGAGACCTTCTGATGGAAATTGAAAAGAAAGTACAGAAAGCACCCTGATTCCGCAGAGAGAATTG
CTCATTCTCACTTCTTTTCAGTGCCACATGAATTTACTTAGGGCTTGCATGAAAGGTTTTTTTGGGTCTTTTGCCAAGCT
CAATTTTTATGAATTTGTTATTTGTCCGAAAATATGAAGGCATTCTTCTATCCCTGCCATCAATCCGGAAAGTATCAGAG
AACTTTGTGGGGATACCTGACAGTAGCACTCCTGATGGGGCAGACCAATGAGATATTTCCAAGTTTTCGGAGTGGAGCAG
GAATATTTAAGATTTTCAAACTGGATGAAAACTGTGAGTTCCTATTGAAGAAACCGAAGGACTGCGAGAGAGATTGAGTT
TCAAAAGGGAGGGGAAAGTAGAGAGTAAATGGGAAAAATCTCTTGAGCTTTTGCCGCCGACTTCAAGCAGAATCAAACTT
TATAAGCTGAAAATGACGACCATTCTATAGTTAAAAGGCAAATGTTAGAAGCACTTGATCGATTTATGAAGCATTACGAG
CAAGGTTCACTCAGTTTAATATTTGTATAAGTTACAGATTTTCTAAAGCATATTTTTCAATACTCAACTTTTGATGGTTC
AATGCTTCTGTTTTCAAGCTTTTCTTTTTGTTCCTTTCTCGTCATTTCATCAACGCTATAGAAGACAATTCAGTGATTAA
AAACCTGGGAATCAATCCCCTTTCTGATCCGAGTGCGCATGTATAAGTAGCCAGTCTTTTCCAGCAATCTAGTACCGAAC
GAAGGGAGTTTAGATTCCGTGCCAATTTTACCTTGCAACAGGTCATGAAGATATTCAAACTTCAAGGAAACGGAGAGGAA
ATATGCAGTAGCCAATTTGAGTACGAAGAGGCAGGAACCTGGGTTTTGGCACAAAACGACTCTATAATTTCTTTGTCCCC
GCCAGGATAATCCACTGAAACAGTTTTTTTCAAAATCCATATAACCATAACCTAGCTAATGATTTTGTGGGATTTACCAC
TAGTTAGATCGACACCGATTTCTTCTTTTTTGAGATAACCCAAATTCTCAATCAATAAAAACCTAAAAGTTGAGCTAATC
AAAGTGTTTAGCAAATAATTTGGAGATGCAGCCCCAAACGGAAACATAATTCGCATGCTACTATTTATTCGAGATTTCTA
GAAGAGTTACGGAATTGCAACTTACAACTTGTGATTCTAAACCTACCGCCGAGCACCATATGCCAATCAAGGGGTCATAG
TCGTGTGCCAGGAGACGGAATTTAATGTTCCCGGTAAATCTGATATAAAAATAAGATTTCAGTACGGTAAAGGTGTCTAA
GTATATATCAAAGATTCATTTCAGAAATATAATTAAGAACAATAATATATTCTTATTTCAAGACATAAGTTTGCAAAAAA
ACTACTTCACAACTTAGATTGTAGCCCTTGAACATCTGCACATGTATAACCTCAGTAAGAATATATACCCAACAGAGTGT
GAGCTGCACAAGACAATCATCTAAAATGTCTCATTTAGACACCAAGCATGGAGTTTGGACATTTCAGTTTCAATTCCGGT
TTAGAAGTGAGTAGCAGGTCACCAACACAATATTTCAAGTTGCTGAATAAAAAATAGTAATTGATAGACATCCTGGGGAT
ATTTTTCTTTATTGCCATCTACCTCCTATCTTCGATCTAGTAGCTCCAGCCCCTGCAAAAGTTATATTTTCAGCTATCGA
TTGACGACGAGACAACTTTAATATTGGTTCTTTTTGAGCAAGAGAGACGTATTCGTCCAGATAATTTGTTTATTTTTTTC
ATAAGCGCTAAAATCGAGCTGATACCATTCCATATCCACAAGTGCCATATCACGGTAGAACGAAGATATATGATCGCATG
AGCGAATAGGCCCAATAAATGTTGAGTGAGCTAACGGATTTCATTGAGACCAACTTATTTTGATGTCTATCGCCCTCATG
GTTGCGGTGGTAATATTATATTGTGACAGTGATATCAGCTCAACCTCCAACGAACTATTTAGCACCTGAACTCCGGATAA
GGCCGGAAAAAAGTTGGAAATCTGGGAGAGAGAAAGATAAAGACAAGCATGCGATGTAAGTTGAGATCAGTCAAGGGTAG
GGGTATATTTACCTATTGAATATCGTGTCAGAAGTGAATTTAGAATCTATATATACGTGGGTTCGAGTAAGTTTAAATGA
GAAACCGTTTTGGCCTTCTATTTGTTAAAAATACAAAGCAGTATTGGCATATACTAGGTCCAATTTCTAATTCATAGAAT
TTAGTATATGTCGCTTAATGATTGAGACATAATTCAAAGTTTTAATGATTGATTTAAGTTTGACATCGAAAAGAAGCTCG
GAAAAATCATCATCTCTCCATCGATGATTAAGTTACGGCAGCAGGAGGAGCTTTATCAAATAATTCGAGCTCCAATCTGG
GCTCTGTGATCTATTCAGTGTCATAATTGTGCTGCGTTTGAGTATTCCTGTCAATCTAGGTTTTGCTGAAAGCTTTCAGG
ACTCAAAAAGTTTTGTTGGCGGAAGGACTACTTAACTATCGTACTTAACGTATAAACGAAGTTCACTATGAGAGGGCTCC
TACTAGAACGAGTGAATTTTACTTTTAACTATAGCTTAAATATATATACGATTATTTGAAACGTGGTGGTCAATAATTGA
GCAATTTGGCGCCATCAAACTTTTTAGACGCCTCAGCCCAGTTAATGATGTTCCAAATAGACTGAAAGTAATCCATTTTT
CTGTTTTGGTATTGCAAATAGTAAGCGTGTTCCCAAGCATCAATGGCCAGTAGGGGGACTAAGGAACCAGCCACAGTGTC
TTGGTTGAGCGTTTGTACAATATCCAGATCACCGCCGATTTCTAAGTTTTTTACAATGAAAACCCAACCGGAGCCCTGTA
GTGCTGCCAAACTTGAATTGACTTTATCGATTAGATTTCCCAAACTCCCAAACTGTTTGTCAATAGATTCAGCCAATGCT
CCTGTAGGTGGTCTACCACCACCTTGCGATTTGGGAGCCAAACTCTTCCAGAATAAGCAATGATTGATGAAACCTCCACC
ATGAAACTTAAGGTTTTGCTGGACACAAACAATTTTTTCAGCAATAGTGGGCGATGGATTGGAGGCAAGTTGAAAAGTAA
GATTTTCTAGTTGATCCACGGCTGCATTGAACCCATTCACATAAGTTTGGTGGTGCTTTGCGTAATGCAGCTCGTTAATT
TGAGCCGAGATATATGGTTCTAAGGCATTAAGTTCCCAATCTAGTTTAGGTAGAGATACTTTTCTTTTTTCTCGCAGTGT
TGAAGAGCTATCTTTTTTAACCACCGAAGAAATACGGTCGACAGACATTTTACTTTTACCTAAGTCAGCTTGGTTTGATG
AATATTAGAGCAAACTTGGTGTACTGTCCATAGCCTATTCAGTCTTTTATACATCAACGAAAAAAGGTCTGTAAGTGCGA
ATATCTTGCTAAATTCCGCTTGTTCAATTTGCTCAAGGAGAGCAGAAGTACCTGAAGGGACATGGATGAGAACGCGCAAA
ATCTATTCTTTCAACGCATAAATACTGTGGGTCGTACACAACCCTCCCAACTTCAACATGAGTTCTACGTCAATCTAATA
CGTCGTTTGTTATTCCAGCATTTGAGTCGAGCTCTCAGTGCAAATTAAAATCATATCAGAATCCCGCGTTTAAAAGAACT
GCATTTTAATATTGATATCTTTCATGGGCTAACTAAATTATCTGGCGAATGATACATCGTTGAAAAATAGCGAGTTCGTA
ACAAGTTTAGCTTTAGTGACTAAAGATAGAAAGAGTATCCAATTGTTTCTCCTTCAAATGAGAGGTGATTTGAGCACCCA
ATGTTAAACGAATCGACTTAAAATTCCGGCTAGCGAAATACATTGGAGTCCTTAATATATCTTGAGAGAATGCTAGCGAA
TTTTCTAGAGGGGGGGGGGGGGGCGCAACACTGGTTGGCTCTCATTCCAAAATGCTATTGCTATGTTTTCATTAGGAGCT
GAAATTGTTCAAAACCCATCCTTACTCGATTCAAAGCTCAAGATTGTGCGCTATTCGGAAGGATAAATTATTATTTGTTC
TATTGTCTTGCATGATCAAAAAACACATTTTTATACATGAGGCTGCTTAACAGCTGCTTAACACCTTGTGGGCTTCCGTA
CGCTCCTAAAAACTCGCGTTGCGCACGCACTCTTCCTACTAGAGTACAAATGTATTCGTATTCCTGATAATTAACAAAAG
AATGACAAACTTCAAGCTTAGCGATAGTACAGATAAAGTTACATTCCAACAATCTCTTATCTTGAGTCCAGCAAAAGATT
TACGGCCGTACCTCTGCAGCAATCCCGAAAAGATTGTGCTTGTCTCTCCAGCCGGCTTTGAGAATAAGATATAGCACATC
GGTGATCAGCTGAGAAATAGTTTACTTTAGAGATAATGGGCGGATGAATATCACTAAACGCGTAATTGGTAGATTAAAGC
ATACAAAGAGGTTTGATATCTTTTTTAGGTGCTTAAGATCTCTTTCGAAACTACCCCGGACACATACCTCTATGACTGAA
ATTTTTCATCCACGGAACTTTTTTGATATCATAGAAAAATGCCGAAATATCTGTACATAAAGCGACCGCAGTTGTGATTG
CCTAAGATATCGAAATGCAAGAGTTTATTTTTATTGACAGGCAAGATATTGAGCAAATTTAATAAGCAAAGGCTGACTAA
GAACTTTCAAGTGAGACATGCATAAAACGTATTCATTCTAAATAAGAGAAGCACACGTGGAACTATATCAACTTTATCTG
AGCAGCATCATGTAATGTTTAGAGACCCCGTTTAACAAGCATTGGCAACTTTGAGCTCTTAATCCTTGAGAGAAAAAATT
AATTGGGAATCCATCGTTGTTTGGGTCCCCTGCTCAAAGCGCACCTAAAAAATTATTCTTCTACTGGATTAAATCTCGCT
TTGCCCTTAAGTATTGGTTGACTGAGCAAAAAGAAGCTTTTTTATGCTCACGTATCGGATTCAATCGCGCATGCTCCGCC
ATTTAAAGATGTCTTGGCGATACCTCTTGCATGAGCATACCAAGAAGAGCATTTATAAATTTAGAAAAGATTTATGTGTA
TCTCATGATGAGATTTTAATACTATTTGTGCCACGAATGAAACTGCTATAAAATGATGCACTTTTTCTATCGAAAACATG
TGGATATCTAATGTCAGACGGAATCCATAGCCATTGTAACATTATGATGAAGAAAAGAGATTTGGTTTTGAAGAATGGTT
TGCGCTGTATCGCTGATATGGAGAGTGTCCTTTACATCAAACTAGAGGAAGAATCCCAATTAGCTGTTCCTTGGGCATAC
CAGGCTGAGTATGGTAAATTTACAGTTTACTTAATAGTTGCTATTATTTTCGTATGCTTTGTTAAAAAGATTCTACTTAA
ATATCTCGACTCAAGTGAGAACTTTGTGTTGGAAAAAAGAAACCATCAAGAAACGCCATCTTGGTTTCTGAAAAAAACAA
CTGAAAAACTTCTGGCTCTAAATAGGTATTTCTCCTATAGGCGGTTACCAACAGCATTTTTTTCAGCATTAGGAATTCCA
ACTTCTGTTGGTACCATTCTGATAATATTGGCTGTTATTATCTATACCCTGGTCTATTGTTTCGTACCCCACCCCTATTA
CAGAGCATGTGCAGGGTTTGGGTCACCGCCCTTGGCAGTACGCTCAGGTATTATAGCCATTGCGCTTGTGCCCTTCGTGT
TTGCTCTTTCGGGAAAAGTAAACATTATTGGTTGGCTTGTCGGACTTTCTTACGAAAAATTGAGCATATTTCATCAGTGG
ACATCAGTCATTTGCTTGTTTTTCAGTTGGGTTCACACAGTTTGCTTTTTGTACCAGGCGTTTCGCGAGGGAGGTACAGA
TGGGATGCAATATCAATGGAAATCACAGTTGATTTGGAGAACCGGGGTGCCTCCACTGCTTTTCTTGACTTTGTTATGGC
TTTTTTCATTGCTGTTCATTAGAAAATATATTTATGAATTGTTCTTGCAATTCCACTGGATTTTGGCCATTGGTTTTTAT
GTCAGCTTATTCTACCATGTCTATCCTGAACTGAATACTCACATGTATTTAGTTGGGACTATTGTTATATGGTTCGCACA
GCTACTTTATAGATTGGTTTCGAAAGGATATCTGAGACCGGGTAAAACCTTTATGACATCCAGCATTGCTACTATAACTT
TAAAGGGTATCGGATGCATTGAATTAATTGTGAAAGATATTGACATGGATTACTCACCCGGTCAGCATATCCTCCTGAGA
ACCATTGATAAAGATGTTGTGGAAAATCATCCATTTTCAATATTTCCTAGTTCCCATTCTCCAGGTGCTCTTAAAATTTT
AATGAGGGCACAAAATGGCTTCACCAAGAGTTTATATCTTAGTCAGTGCACAGCAAAAAGAATTCTCGTTGATGGACCAT
ATGGAGGGATAGAGAGAGATGTCAGAAGCTTCACTAACCTGTACTTAATATGCTCTGGCTCAGGAATTTCTTCTTGCTTA
CCGTTTTTGATACGTTACGGTCCTTTATTGCAAGAAACAAACCTGAGGTTCATTAGGCTTGAATGGATTATTCGATACGA
AGAAGATATATCATGGGTAAGCGATGAACTTAGGTATTTGACTACGATACTAAAGCGCTCCTTTTTAGAGGGTAGAATAG
TGATTAAAATATACATATGCTCGTCCAGTCACTGCTCGGATTTAATGAATCCTGGGCCGCAACTTAATGGGCATTCTTTT
GAAAAAGGAGGGGATGGTTTCATAGTGAATGAGGGAAGTAGCCGTAAGCGCACTGATTCACCGATTACTTTCGAAAATTT
CGACAAGAATGGTTCAGCTACCAAGTTTTCTGATTGTATTGACCTCAAGTATTATAAACCCTCTTTAGACCAGCTTATGA
ATCAATATGATATCGGTAGTAAGAATTGTTTTGTGTGTTCGGGCTCTGATAGTTTGAAGACCACCGTCAGTAACACGGTT
GCAAAACTACAATTGAAAGTGTTTTCTAAGGAGCAAATAGATGAATGCTATTTACACACTGAATCATTTGGATATTGAAA
TGGTCGTTTAAAACTAGTTGAATACTTCTTGAACTTGCGAAGTTATTCAAAACCTTAAAACAACCTGATGCGGGCGATAT
TTTAACTGTAAATATGTTTTTTTGATATATTATTTGTCTTCCTAAAGTTTGTTGATGTAGCATCAATATAATCGGCAAGA
ACTCAAATAATTAATCAGCTATTGCTACAAAAACCTGTAAAATGCCTAAATTGATCGATTCAGACAGTAGCAAATCCACT
CAAAAGTAATAAAATGATACAATATATTTCCAAATTGATTTTTCCAGTTATTTTCTTTTGAAGTGCTTGAAAACGCAGAT
TGCATTATTGTTAGCCAGTAAATTCAGAAAACTGTTGATTTATTGATAGATGTATATGAAGTTCTTGTTCCGTGCTATTC
AATTCCGATATCCAATTTATTGGTAGTTTGCAGACTGTGAATTTCCAGAGTCTAGTTGACCGTTATCTCTCCAAAATCTA
AGATATAGCAAAAAGGATAGAAGGGATATGCCCCTAACAGCGCCTAAAAAAATAATTTGGGAAGGTTGTTGATGAGTTTG
CGACGAGGGCGCAGGCAAAATGATTTCAAATGCGACCAAAAGGAACCAGTCGCTTTTTATGATACATATCTCAGTTTGAC
AATAAATTGCGCCACCTTATAATCTATTTTAAGAGCTGCTTACTTCGTCCATTCCTGGAATAACTTAATTTAATTTAAGT
ATTATCGTTTAAGTCAAAGCTAGTGTTTGTAGTTACAATATTATAACGCCGCTTTCAGGCAGTGTCGGACATTTGGACCA
TCAAATTGTTGGGTAATGCACATAATATGGATTCCAAATTAGACGGGAATATTCATGACAGTCTTATACATGCTCTAGTG
GGCACTGATGTTGATACTTCGGGTTAGTATGAACAAATCTTGGGAATACATCCACATACTTTTATTCATTCTTGATATAC
ATGCAAAGCTCAGAGGTGCTGTCATTGTTGTATATTGATAATTCGGAGGGGATAGCTTTTCTGCAACTTTACGGTGCGCT
TCACCTTCTGGAAGTATAGAGAATGTGCTAGAGCCAGTAGACAATATCATTTGGAGCGTGGACTCCCAAAAAAGTCAAGA
TTTTCACTGTAGAAAGTTCATGCCATGGTTTAACTCTCGATGCATTATCTATTTTTTTGAAAGTAAGCTATTGCTGCATT
CGAACCAGCGCGGATTATTATTAAACAGGATGCTATGCTGCAGCAGCATCGTTTTCCTCCAGGCGATAATTTATGAGAGC
AGTTTTAATGTACTTTTTTGGCCATCCGGGCAAAATATATTTGGTTTCTGAGCTCACTTAAACTGACTATCACGTGCCTG
CTGTTGCGAAAAACATCACAAATACAGACAAAAGGAGATATGATGAGAATTTTAAAAGATTCAATAATAATGAGTTGTAC
CAAAGGAACACAGTATCCTCATAAAGGATCTTGGTGCAATCGATGCGATCTGGAAGTGTATAAAAATCATCAAGGAAGGT
ATTAGCATTGATACGAAACGTGAAAGTTACTATGGTTGAGAACGAAAGAGCTTCGTTTTATATGCTATTAGCTGCTATTC
ATGCAGATGTCCCCATGGAAGAAACTAGATATAATATACCTGGATTATGTGAAATAGCTAAAAAAGATTTTTCTTGGCGT
TTGAATGTGATATTGTTTAGATGAAAGTAACATGGAAGTAATGTTAAGTTTAAAAACGTGGTATTGTCAATACGGATAGA
CAATCGAAGCTCACCGTAACAATGAACGACATAAAACTGACTTTTGCCCCCAGCAGTCGGTGAGACGAAATCTCCAATGC
CAAAAGTAGTTGAGGACTCACAATTTCTTATGGATACTGCAGGTTATGGTGTCCAGAATAGGCGGAATACAGAGTGAAGG
CGCGTAGTGCAAAGAGCTTAGTTTATGTGTCAAAGTGAGGCGAAGATAAATAAAGACTTCAAGGAAAGTTGAAAGTTGCT
TTTCAGGCACGTTTGTTTTTTCACGAAGCATTTTGTACAAAATATAGACAAGGATCTAATTTATAAACGGATAAGAGCAT
CTGTTTTCTCTTAAACAGAAGTTACTGCTCACAAACGTCTTACTCTTTAAATTCAGCCAAGTACTCCCTGACGGTTTCAA
GAGGACCCTTATCAGACACAAGTTCTAGAGCAGTTGTAAGCTTCTGAACGAAAGCTTTATTGTCTCTCAAATCAGCACCA
AAAAGGGTCTTGATATTTAACAAAGGAGCGGGGTTGCGACCACCTTTCCTGGCAGCTGCTATCAAAGTTGGCGCCATGAC
GTCTTCAATTTCAAACTCCTCTCCATTCATATCGATACCGGTCAGATAACGAAACCATCCGGCAACACCTAAAGTCAAAA
GATCATATTTTCCGTTAGGCTTTGCCAACTGCTCCGAAATTGAAGGCAGAACATATTTTGGCATCTTACCAGAACCCATT
AAGCAAATACGAGCAACTTGATCCTTAATTGCAGGATTGGAAAATCTCTCAAGAACCGAAAGGGAATATTCATTAAAATC
TACACCTTCAATCTTTGGTAATAGAGGGATAACTTCCTCGCGATTCATGACACGAATATATTTGTTGATGATTGGGTCAG
TTACAACTTCGTGAATGTATTGGTATCCTGCTAGATAGCCCAGGTAGCCCATTTCTGAATGAGCCCCATTCAATAAACGC
AATTTCATCAATTCATAAGGTCCAACATTGGATACAACTTGGACACCAACCTTTTCCCATTCCGGGCGTCCATCAGTAAA
ATTATCTTCAAGAACCCATTGAATGAATGGCTCACAAACGACTGGGCATTTGTCTTTCACCCCCAAGACGTCTGCCAGAT
AGGTACGGTCACTTTCGGTTGTTTTTGGAGTGACACGATCAACCATAGCGTTGGGTGCTGCCACATTCTTCTCAATCCAA
TCTGCCAGCTTGGTGTCTTTCTCTTTTGCGAAAGCAATTAGCATCGATTTCAGTGTATTGCCATTTTCTGGCATGTTGTC
GCATGACATAATGGTAAATGGGCGGCTACCTTTCTTGTGACGAATAGACAACGCTTCGTATAAGTAACCATATATGGTGC
TTGGATGCTTGGAATCTTTCAAATCATTGATGATCGCAGGGTCATCTGTTTGTAGCGAAGAAGTTGCCTCACTGTGATAG
TAACCACTTTCTGTGACGGTCAGAGAAACAATACGGGTATCTGGATGTGCCATCTTCTCAATAACAGCTCTAGGGTTCTC
AGGAGCGTACATGTAGGAAGTGATGGAACCAATAACTTGGGTTGTGGTTTTTTCTATTCCGCGCTCCATCAATGTGTACA
AACAGTCTTGGCTCTGCAAGGCATCACGCATAGGTGCGTCAAATCTCATCAGACCTACACCACATATTGACCAATCTTTT
GTGCCATGATTTTGCATCAAGCGATTCATGTAGAGTGCTAAATGAGATCTATGAAAACCGCCGACACCCAGGTGGACGAT
CCCCTCTTTGACGGCCTTTCTTGGATAAGTGGGAACCTCAATATCAGGGATGTTCCAGTCTTGAATAGCTTGATTGTTCA
AAGCAACTGCTGTTTTTTGGTCGGTTTTTGTCATGGTGAAGTCTTTTGATTATAGCTTCGCTAAATATTTTGATTTTTGT
AGTGATAGTACTATGTATTAAATGCGGAGTAAGAATAGAAAATAAACTGGGAAAAACAATGCGCGTTCACGAACCGTCTT
ATATACGTGAAAAAAAGATTTTTTCTTCGAATAAGAAGAGGCAGGCAAGCTGAGGAGCTCGCAACAATAAAACTAAACAT
TGGAAATCTCCTGTTCAAAAAACATGTTGAATAGAGAAAGCAGCATGTAAAGATGATGCGCGAGTGATTTTTGAAGCGAG
CTTAATGGGGGTATTTGGTTCACCCCACTTATCCAAGAATTGAAGTTGTATTGGGTATAGCGATATCCTATTGTTAGCCA
TCAACGAAAACGTACGCACTCTCCTTTTGTTTGACCAACGAGTTGAAAAGGTAAGAGATTAGTGGGACCCCTAGATCAAG
AAATTATCCGGGAGTGCTATTTGTTATTATTCAACAACTTTGAAAAGGCGCTCTCACCAAAAGGGTAAGTTTTAAGTTCT
TTCGCGTGCCCAGTACTCGTCCGTAAGTACTTACCCCACGTGGGGGTGGGGTACGGTTAGGGGGGGTGCGAGGGACTTTT
GAAAATGCATACGTCACAGATCTCCAAGCATTGTACAGAGAGATATTTGTACGGCCGTGACAGGCCGGATTGAAAATTTT
TTTCCATGCTCCCCGCCGCTCCTTAAAATGACGGAAGCTTGATAGAGCGTGGGGTAAGTTCGGAGAATCCGTTCCGAGGA
AAGTGTTGCCATGGCCTTTTCCGTGCCTGTGAAAAAAGAAACAGCATGTACTTACAATGGAATGATTTTGAATAGTTCCA
CATTATGTATTTTCATGAGTGAGCGCGAACAGTGTTATAATTTTCCGTACGCGTGTTTTTGTGGGAGAACAGGATACCGA
AGCTTGCTGGGTATTAAAATATTATCAATAATGTCAATTTCGTACGGTAGAGGCCAGGAATGTCAATAGAAAAAAATAAC
AATAGATTCTTGAGGGATGAAAAGCGCTCGACAGGCAGTTGAAAACATTTATTTATCGCACCATATTTCGACTAGCAGTG
AGCTATATAAAAGGGCCATTAAAAAATGCTTAGATTCTTATTCTACATTATTTGGTTCTAAAAATAATAAGAAAGCAACA
AGATGTCCACGGAAAACGTAACAAATTCACAGACCTCGACCATAGGAGGCTCCGCCCAGGATGTCGGTAACTTCATCGAA
ACCTCAAGTCCCGATACTGAAGTAGCCACACCCGTAGGTAAGGCATCATTCTTAGACATGGAAGATATGGAAAGGAGTCC
ACAGGTAGAGATTGAAGCACCCAAAAGAAGTCTTGCGTACTGGGCCTTTATAATATCTCTTTGCTTCCCGATCGCATTAG
GGGGGCTTTTGCCTGGTTGGGATAGTGGAATTACAGCCGGGTTCATTAATATGCCAAACTTTAAGGAAAACTTTGGCTCT
TACAGCCACTCCACTGGAGAGTATTATCTCAGTAATGTCAGAATGGGATTGTTGGTTGCTATTTTTAGTGTTGGTTGCGC
GTTAGGGGGTATACTATTGGCCAAACTAGGAGATATATTCGGTAGAAGGCTGGCGATCATGATGGTAGTGCTGATTTATG
TTGTTGGGGCTATTATTCAGATATCAGCTACAGGCAAATGGTATCAGTACTTTGTTGGTAAAATTATTTATGGTTTAGGC
TGCGGTGGGTGCTCTGTGTTGTGTCCAATGCTTTTGTCAGAAATTGCTCCCAAAGATCTAAGAGGTGCGCTCATTTCGAT
GTACCAATTGATGGTTACTTTCGGTATCTTCTTGGGATATTGTGTGGTTTATAATACAAGACATTATGACAGCACAGCGC
AGTGGAGAGTACCTTTAGGGCTATGTTTTGCTTGGGCTATTATCATTTGCGTCGGTATGTTTCTGATCCCCGAATCTCCC
AGGTACCTTGCTCAGTGCGGTAGAGTAGAAGAAGCACGCCGCGCTGTCGCAAGATTGAGTAGGCTTCCCGTAGATGATAA
ATTCGTAGAGAATGAAATAGACCTGATACTCGAAGGAATTGAATCCCAGAAGAAGGCGGGTGAAGCATCTTTCAAAGATC
TATTCTCTATTAAAACCAAAGTTTTACAACGTTTGATAACTGGTATCTTAGTTCAGACATTCTTACAGTTGACTGGTGAG
AATTATTTCTTTTTTTACGGGACAACTATATTCAAATCTGTTGGTCTCACTGATGGTTTTGAAACTTCTGTCGTGATTGG
TACCGTGAATTTCTTTTCGACTATTGTTGCAGTGTTTGTCGTGGACAAGCTTGGCCGCCGTAAGTGTTTGATGACGGGTG
CCGCTGGAATGTTGGTATGCATGGTTGTTTTCGCCAGTGTCGGTGTCACTAGATTATACCCAAACGGGTCTGACGCTCCA
AGTTCGAAAGGTGCTGGTAACTGTATGATTGTCTTTACTATGTTCTATATCTTTTTCTTCGCAACGACTTGGGCTCCCGT
AGCCTACATCGTTGTGGCAGAATCATTTCCACAAAAGGTGAAAACCAAGGCTATGGCTATTTCAACTGCCTTCAACTGGT
TTTGGCAGTTTTTAATTGGTTTTTTTACGCCATTTCATTACAGGCGCAATCAACTTTTACTATGGCTACGTGTTTGTCGG
GTGTTTAGTGGCAATGTTCCTGTATGTTTTCTTCTTTTTGCCTGAAACCAGCGGACTATCGCTAGAGGATATTCAAATAT
TATACGAAGAAGGAATTCTTCCTTGGAAATCTGCTTCTTGGATTCCTCCTAGCAAGCGTTATGAGAATAAACCAGAACCA
GCTGATGAGAAGAGTGGTAAATGGAGAAATATATTTCGTTCGCAAAAGAAAACAGCCGAAGTCTAGTAGCACTACATATC
TGTACGTAATGAACCCTCAGTTCGCTTTTAGTACTTGTTCTTTTGTTATTGGTCCCGAGGGCATTTTTCAAAATTTCTTA
AAAGATAACACGATTGAGTGGCACAGATGAATAGTTGCATGGACATAATGCTGTAACATACGCTACAGAAATGTTGGAAT
TTTAGAGATTAAAAGAAGGGTAATATTTAGAGCTAACGAAAACGCAATTATATTTTATTATTCTACAGCTACTAACAAAG
TTCAACGCATAACGTTTTCTGGAGAGATCTTGGTTTAAGAATCTTTCCACAAGGCATATAAGTATATTAACTAGCACTGA
GAGGATTCTTAGTTTTCTATTAGTCTATACTGCGCTTGCCCCCGGCATTGGATATGCAACTAGAGGCAGATAGGAAGAGT
CTTTATTTGCAATTGCACAATACAAGGAGTAAAAGCCGCAACAGCTGCTCAATATACCAAAGTAGCCCCCAGCCATCAAA
ACCTGGGTGTTCGATATGAAAGTACCGATGCATAACATCAAGAACGTCAAGTCAAGGAAAACCAGTAGTAAAAACAATCC
CCATGTGCTTTTCACGGCGCAAACCGCGACAATTAAATTGAATACAAACCACCCAGCCAGATAGAACCCCTCTATATTAC
GCAATATTTCAGGATTATCGGCATATGCTTGCGCAACTCCAAACTGATCCAGGTTGAGACAGCCCCAACTGATCCAAAAT
CCTCCGAACGAGCCAAAAACCGTCATGGCAAACGTATCACCAACGCAGAAGCTCAAGAGGCCGGATAGTAACACAACGGC
TCCACCAAAGATGAAAGAAGCATCCAAAAGGTAAAGGTCAGTAACAGCACGCACCCTTGCATTGACCAGCCCCAAAGTCA
AACACATGAAGGAGAAGGATGCCAAAACTAAGGGAGCGGATTTCCCAATCTGCTTGCCTTGGACTGCTCCTTGTAGAAGT
CGCTCACTACGTCGCCCAAAATGATACTAACGAAAAAGGTGTGGTGTAACAAACTCATCGACAGCGGAAACATCTTCAAA
GAAAGGTTCTTTTCTTGTTTCAAGTGATATATGGGACACGAACTCATCCTTAATCTGTCTCGTTTTAGCCTCTCCATCCT
GAGATGAGGAGGTTGACGACTTGGATTCCATTCGAGCAGCTATGGTTCTTGTTACGCATATTCAATCTTCTTGAGCAATT
CGTCTGATAATGGAACAACTGAAATTCAACTTATATATCCGTTGCCGTTATTTCGAATTTCTTGAGCCAAAACTGCAGCT
ACCACCAATCTGCAATATCCGATTTCTTTCTCCCATAGGAGGGGCAAAGACACCTTGTTTAGGTTTCTGGAAAGCAACCG
TAGCTATAGTGGACTTATTTTTGATGAACATCATGTCATTTTTTTCACTCCAGGGTGGGGGATTTCCTTTTCCTTTGAGC
GGTGGGGTATTCCTCCTTGCGTACAATAGCTGAGGCGCAGGAAACCAATTTCTTTTAGGTCGGTACGTAAGCAGGATATA
TGAAATTGTTCCTACCCCGCCACTTGATAGTTTGGTGTCCATGGGCATAGCTTTCCGTGTAGCAGAAGTTAAGTAGCTGG
ACGCATGTGGTGAAAAACTCACTGGAGTAAACCATACCACATATCAAAGTATCAAGTGCACCTTCGCATCATATAGAGCC
AAAAAAAGGATTCTTCATCGGAATTTTTAGCGGAAAAAATCCGATGAAAAAGATCGTGTAATAGAACTGTTGAAGACTGA
TTCCAGGAATATTAAATGTTGAATTTTTTCATTCAGAGAGAGATGCAAATGGATTAAGCTCAAGCGCCCATGTTGAATCA
CTCAACCGGGGAGTAGAGTATTCGATTGTATTACTTGCAGGAATGATCTGACGATGTTAAGCGGTGCATTAATGAAATTC
TGACTATATATGAAAGTCAGAATTTGGATTTTTGAGCACAAGCACTGGACATAGGTTAATAAGTAAGGAAAGATATGAAT
TAGCAAGATTTATTTTTCAAATTCATGTAAATTTACACTGTAGCATACAAATAAAAACATCCATAATATCAAAGAGTATA
AAGGCTAATTCTTGAAACAGTACTGGGTTTTTGAAGTGTAAACTTCACCCCGCTTCAAAAGAACGCAGTTTCTCCATTCA
CTGCGGTTGATCGCGTCAATGTACCTTCCCTGCTCTACAGCAAAACCTGATCTGGGAACAAATTTTCCACCAAGACTGTC
ACCCGTATAGAAATGAACTGTTGGCTCTGTTGTCGAAACCTGTAACCTGATGTTCGATTCTGGATGATACGCCTTAAAAA
CAGGCACCAACTTGTTGACGCTCGTGGAATCTGTGCTGCGCAAGTCTTTATTTGCATCCACAATGAAACAGAAATCATAG
ACCGGAGCTTTGCTGCCTAAGGTGGTGGGATGGGCAGACTGGAAAGTAGCGATGTCTCTCTTAATAATCTTCCCAGTTGG
AATCAAGGCCCCTTCGGTAACTTCTAGTGATTTGTCAGAGCAAATATTGATTTCCGTACCAATGATCGACTCCTCGTTTC
TAGTCTTGTTCAAGTTGAAATATGTGTGATTGGTCATGTTGATAGGCGTAGCATCTCCTTTAACTAGGTGGGCCCGATAA
TCCAAATCTAAGGTCATTTCAGCGACATTCAAAGTGTACGTCACGGTAACTTCCAAGTCCCCAGGGAACTCATTGGGTAC
TGTGTGGTCATCCAACAACGTGAGTTTGGCAATATAAACGTCCCTGGAGGAATTTTCAACTGGAGATGCCACGAAGGTCT
TGCGGTTGAAACAGCTGATGCTGCTGTGGTTTGCATTACCACAATTATTTACAGTCAACTGGTGAGCGCCGTCCGGTGTA
TTGAAAACACCCTTGTAGATACGGTTTGCATAACGGCCAACGTTAGCACCGACAAGATTACCAGGATCATTCAAGTAACC
CTTAACGTCAGGGTACCCTAGGACAACGGATTGGCCATTTACTTTCAGATCTACCAAAGTCGCGCCAACTTTTGCTATGG
TGGCCTCGAACTTGTTCTTGTCACCTAAGATAATGAATGGCTTTTGGTCGTGATTCTCTTGGTTGTCTTTCATTATTATA
TAAAAAACTTATGCACAATTAATTTCAATGTATTGAAATTATTTTCATGGGCAACACAGCTGAATGGGACAGGTTTGTTC
AAACTATCTGTTTTATTTATACATTGCGTTAAACATGGCTCGTATAATGGCAAAAGTGTATCCCACGAAATTCTTTTGTT
CATTGCAACTCTTATTCCCTCACTTGGATATTTCCTACAGCGGAAATTGATTAAATATATGGAGAAAAACTTCTAGTTGA
ATCACCTAACGAGATCCGGGGATGAAGATATCCCAAAGGGGTAGAATCCTGCAAGGCGAAGAACCTTGTAAGAAGTGCCA
ACAAAACATTACACAAGGAGCAGAAACGAGTTTAAGAGAGGGTATCAGCATGTCAGTGATCAAAAATTAGGGAACCACTT
CAAATCTCTTGTTTGAAAGATTAGTCTCGAATGCTACAACACTTGTTAAAGTCATTGCTTAATAAACACCAATTTCAATT
CACGCTACCCGTTGATTTTTTTTCCGCTTCAGTCTGAAGAAGTGTCCACCATAACGTCTGTTGATAGACGATCGAAGTGT
TTCCGTTCCGGAGTGCTTTCACCTTCCTGATACGGCACAGGCGAAGGTACCCCACGTAGGCACAGGCGAAGGGACCCCAC
GTAGGCACAGACAAGCCACAAAGGCAAGGGACACCCCACGCCTCCTCAAACTTTTCTTTTTTTCGGAGGCGGAACTATCG
CGTGGGGATTATGGGCGGAACTATAATCTCCGCCCTAAGAGCTGAGTTAAACGCTGATAACACGAAGTTGAAATACCGAA
CAAAAAGGTGTATTCAAGGATATAAATCGAATAATAGTATTTTCCGTTTCTCATCTTTCAAAAACCAGTAAACTAAAACT
TGAAGAATCAGACTTGTCACAAAGCAATAACCCTGCAGTCGTTTTAAGAAAAGTGGGCGATATTGCCTTATAAGAAAGGC
CAGTACCCACCATAAAAGATCCTCACTATGTCAAGATAGCCATCAAAGCAACCTGTATTTGCGGCTCTGATATTCATTAC
TACAGGACTGGTGCCATTGGCAAGTACGTCGTGGAGTCCCCCATGGTTCTGGGCCATGAGTCAAGCGGCCAGGTCGTTGA
AGTCGGCGACGCCGTGACAAGAGTCAAGGTTGGTGATCGTTTTGCTATCGAGCCTGGTGTTCCAAGCCGTTACTCTGATG
AGACCAAGGAAGGAAGGTACAACTTGTGCCCTGGTATGGCGTTTGCCGCCACTCCGCCAATAGACGGAACGTTGGTGAAG
TACTACCTGTCCCCCGAAGACTTTCTAGTCAAGCTCCCAGAGAGCGTTAGCTATGAAGAAGGTGCCTGCGTTGAGCCTTT
GTCGGTGGGCGTCCACGCGAATAAGCTAGCGGACGTACGTTTCGGGAACAGAGTCGTTGTTTTTGGCGCTGGCCGTGTGG
GTCTCTTAACCGGCGCCGTTGCTCGCGCCTTCTGAGCACGTGATGTCATATTTGTTGATATCTTTGAGAATAAACTGGAA
AGAGCCAAAGATTTTGGTGCCACTCACACTCTTAATTCCGCAAAGTTCCCAGCCAACAAGACAAAGGAATTTCCTGATGA
TATTCAAAAACTGTTGGGCGGAAGCCTTGCCGATGTTGTCTTTGAATGCTCCGGTGCAGATTCCTGTATCGATGCTGGTA
TCAAAATTGTCAAGGTAGGTGGTACAATGGTCCAGATTGGAATGGGAAAAAATTACGTCAACTTTCCAATTGCTGAAGTC
AGCGGGAAGGAGATGCACCTGATCGGATGTTTCCGCTATTGCTTCGGAGACTACCGCGATGCGGTCGAATTAGTTGCCTC
AGGCAAAGTCAATGTGAAATCATTGATCACACATAGATTCAAGTTTGAAGATGCAGCCAAAGCCTATGACTTCAATATAT
CTCATGGAGCTGAGGTTGTAAAAACCATCATTCAGGGCCCTGAATGATGTGACGCTGTTGACAGTAAGCTGAAAAGTGGT
CAGTCTATACATATATCTGGTTGATATAAAATTTTAAAGAAAGAAAATGACATGAAATGAAAGATTTAAATGAATAAGAG
CAAATAATTGTTCTAATTAATATAATTATATGAATCAATCCTTGGGTTCTTAAACTGGAATGAAATATAATACTTTTATG
AAGTTTTATGCCGATCATAACATATCGAGTTGTCTCGCCATCTGATTCCGCACACCGCCTCGATCACACTCTATCTTTTT
GATCTCTACTTTACTATCTTAGGGTCTCTCACCGTATTAGTAATCATTCCTCTGCGCCTCGACTATACGACGCCGTCGTA
TATCCGTCCTCATCTTCATGAACCTCTTAGCAGTATAAGCCTCTGGCTGCTAAATATAAATCTGTCATATTTTTTCTTCT
TGTTGGCTGCAATTTACGTCTGGTGTAACATTCAATTGCCTCATTACTTATTTCGACAGGTTTAAACACTCTAACGCTAT
TGCAATCACTCGTTCCCTAGTTTTTGTTTCGCTATTCTTTTTTCATATTGCTCCCTTGGAGAAGGAAGGGAAACATTTGG
AAACCTTTCATCATTTGAGAGAGGTGCATGATCACTACAACCCAAAAAAAACCTAAGAAGGAACTTCTCATATCTAGAAA
TTTCAGATTCATAGTTGGAATCATCAATCAAACTATGCAGCTCTTTTGGATCATTTCTCCGCGAATAGAGCTCATTTTTC
TCTTAAACTCTATAAACAAACGTGTAATTTTTGTCTCGCAACGCAATCACCCGGGCAACCGCTTCTATATGCTTGTTGAA
TGCTCGCTTTCAAGTTATATGGAAAGAATGTAGCATATTCTATTATTGGCTCTTCACTTTTCAGAAATCCGCCCTCTGAA
ATCACAAAGTCTCTACCCTGGTCTGTACTTCCTTCCAGGAGTGGCACCAGCGATTTTCCCTTTATAGCATAATTTGTTGT
GATGATAGAGAATCGGGTTTAAAGCTCATTTTTTAAAGTTAAAAAATGTAAGCACGACGTAAAATAGGTAAAAATAAAAT
TGTTCTAATTACTATACTTTGTATGTGAATTAGTCCTCTCTCTCGTAACTAATTATAAATTGCAACATTCGAACCATTCT
TGTACACGACATTTTATATCAATCGGAACATGTCGAGTTGTCTCGCGATCTGATGCCGCACACCGCCTCAATCACACTCT
ATCATTGTGATCTCTACTTTACTATCTAAGGGTCTCTCACCGTATTAGTAATCATTCTCTTGTGCCTCAACTATGCCACG
TTGTTGTATATCCGTTATCCCCTTCAGTACAATCTTATTAGTATCACCATGTGGCTGCTAAAAATATTCTTGTCATTCTC
TTATTATTGGCTACGATTCAAGTCCAATGTAACATTCAATCGCCTCATTATTTATCCCGACAAAATCTTACCCCAACCAC
CTAAATACCGAGTGTACCACGAATAAACTGAAAAGTCAACGGTACCATCTAACTTATTCTCTTCATGTGCGATGTCATCT
GAATTTTCGGCGAGTGTGTCAGTCTCAGCAATAATGCAGGAGTTTGATGTCTTGTAATATTTCACAGGCTCTTTGCCATG
ATACATTTGGCGTGTAACATTTGACTGAGCCGTCTTTTTTAACTCAAGTTTCTTTTTACTCTTTCGTAACATACGCGGCC
ATTATAATTCAACTGTGATTTGGTTCCCTGGGCCACAACAGTCCCACTTTCTAAGACAACGATCCAATCAGCTCGCTCTA
CCATCAAAGTGGCATTGTGAGTTGCAACAATACACGTCCTTCCACGCATTAAGTCCCCACAGATGCATTTTTCATAAATG
TGTAGAGCAGTTTCGGGGTCGACTGCGCTTAAACAATCATCGAGAAGAACGTGCATTGAATTGGAGTATACTGCTCTCGC
CAACGAAATTTTTTGCTGCTGGCCACCAGATAAAGTTATCCCTTTATCATCTACCGTGGTTTGATCACCTTTAATCAAAG
CTTGAAAGTCGGCGTTCAAACAGCAACATTCGACAACCGCATCATATCTAGTTTTGTTAAATCCTTGTCCGAAGACAATA
TTTTCTCTAACAGTGCGGTTTAAAAGCCATGGAGCTTGTGAGCAATAGGAAATCGAGTTGGCTAAGTCATCCAACTCCGC
AGGCAAATCCTTTCAGGACCCAATAGAGGGCACAAATATTGTCCCTAAAGAAAGCTCAAGTTCGCCAAGAAGTCCTAAAA
GCAGAGAGCTCTTACCAGAGCCTGTTGGGCTAAGTACAACATTTATTTGTTGAAGTCTAAAGTCAACAGAAATATTTCTA
AACTTAAAACCATTTGGATCTTGACTCCAAGCCAGAGTTGCACCAACAAGTCCTATTCTGTGATGATTCAACGACAATGA
TTCATATTTGGTGGTTTGAGGCTCTCTTAGATATCTTTCGATTCGCTCGAGAAATACTTTGGACTGCGCTATTCCTGAAA
ATGTTGTCGCTATTTGACTCATAGGTGTTCTTCAAATTGCAAAGAGCGAGAAATCAGTAAAGGCAATAGGGGCTGTAAGG
AGCTTCCTTCGGAATAAATAAATAACGAAAATGTTATCAAGGACACAATGGTCGGATTAATGAACCAAATAAAGTGGGAG
CAAGTCATGAGTAGAGCCTTTTTCTTTAGCAGCGAAACTTCACCTTTGCGAACAAATTTTATTTTCTGCATGAAGAATTC
TTCCCAAAAAAAAAGCTTTTATAATTTTTATAGCCTGAAGTGCTTCATTCAATTTTGAAGTACGTTTGTCGCTCAACGAC
ATAGCATCCACCTGTAATCTTCCAAACATTTCTGAAAGCTTAAAATTCACTGGCAAAAAAGCCAGTAAAACCAAGGATCC
AATTATAGCTGGCCAACCAAGCTGACAATACAGAAGATAAAATGCGATCAGTATCATGAAGCAAGCTTCCATTGCGTTAT
GAACAGTAGAGCAAACCTCAGAAACTTTGAAAGCATCAACTGACATGATATTGATAACGGATATTTCTCGTTCGTTTTCT
TCTATTTCTAGTTCTGTGGCACACTGATGATTCCCAAGTGCTCTGGTAGAAAGAAGACTTCTTTGGACATTTCGTCTGAG
TGTTTTTTCATAAATTAATGAGATTAGTATCGTTCTTAACCGTATTGTAGTCCTTTCACCTAAAAATTGAGCTTGATTAT
GGCAAACAGCTGAGACTATTCTGCTTGCCAACATCAAATATGCACACGACCACATGGAATTTGAAGACTGTGAATCATTA
TCTAAGATATAATCCAGAATTTTTCGCATGAATAGGGTGGGGACAAAGTTCATAATGCTGGTTGTTAACGAAAGTAATAC
CTGCACTAATATTTGGGTCGGAAAAAACTTTAATAGATTTGAAAATAGTCTTGAATCGTCTTTCTTAGAAAGTTTGAACT
TTCTAATAACGTTACGAGAAGATTCAGATTTATCAAGGTCCCAAATTTCGAATTTCGTTAAAAATTGTTTGCGAGCTTTC
CAAATCATTTCGTCGATCCAAGAAAAGCTAAGAAAACCGGACAAACTTTTTCTTAAGCTGAGGTTTTTGTGGTAGACCCA
CTCTTTTCTATTTTGCCTGTAAAAGTAAGAAAGAATAGGGTCAGGTTTGTAAAGAACTGCCACTTTATATAGAAGGCTTC
TGCTTCATCATCAACATGACCAACACTAACAGATCGGAAAGCTACAATTGAAATTGAAAATAAAATGGTGTAGCACACAA
TGCACACGACCCATAAATCGAACAGGTTAAAAGATAGCCATCTCATTGATTGATTGTAAACAGTGATACGGCAAAATATC
ACGATAAGTATAGGCAACCAAAGAGCACAACTAATGAAGGCCCCAATCAAATGGAAACTGCATATGGGGCTATTTATACG
GAGACATCGAATAGCATGAATGCTAAATTGGGCCACACCAAGCAAAGCTTCTAATAGAGTTCTGGTTTTATTAGCAGCCG
TCTTGGGTTCAAAAAAGAGCTCGGGTTCTTGATTTGGATGAGATGGTGAGTGGTGACTATTTATTGCGGAAAACTCTCCC
CAAGATAAAAAAAAATATTGTTTTCCTGTACACCATGCCTAGATTGAAGCTTATATTTATGAGCGTTATTCAAAATTCTG
ATAAGGAAAGCTGCACTCATCACAAACATGATGGAGGGGGAAAAAATCAATCCAAAATTCTTTTCCACATTTTTTGATAT
CATCAGACTCCCAAGATAGCCTGTAAATTGGGTGAACTGCAAGGCCTGCAACAGAAGTGATAGTTCACATAAACAGCAGA
CATATAGTAGTCAACAGATGGTTGGTGGACAAAATTGCAAAAAAGGGGATTTTAAGCCCATGCAGAAGTATATGTGGACT
TTCCTTGGAGCACCGAAGCAAGGTTTTGGCCCAAGAACTTTGCGACTAAGAGGACAGCGTGATAGTCCGAGCGGCGATGC
AGAGCTGTTCAGCCACTTATATCTAGAAAAATTCGAGTTTTCTGAAAAAGAGGACAAGACGGTAGTACTGCTAATTTAGC
GACTTTGCAGATTTGAAAGTTATCAAGTACTTTTGCGGGAAGGGAAATATATTTTACAAGTATTTCGAAGTTTAATCTAT
TTCTTTGTCAACATTTTTTGTAGATACCCGAGCATGATAACTTTTTAAATTTTTGATTTGGCCTACTTCGATCATATATA
TATGAACGGCCGCCTTTGGTACCTCTTTTTGTGCCAGGAAATTCATTATTTCTGAGCCCTATTTGGTTTATTTCCGCCTT
CTCAACATAAGGAATTCATCTAAGAAACGCAGGAAAAAATTAGATTTAGATTTGCTTCTGCCACTATCGATCTCTCTTCT
TCTAGATCCCCCAAGTTGAAAAGAAAAGAAAGATGCTGGAATAAAGATTTCAAGATGGCCCCACGAATGTCTATCAAAGA
GACATTAACAAGGAGATGCTTGGAGTCATTTTGTGTTCTTAGATCTGTCTGCTAAGAGCGAGCTCCCACGAGCCGTGATC
GAATGCTGTCAAAGGTAAACCAGTTTCGCATACCCAATCTCTTTGAATATAATATTTTCAGTATAAAGAGACAACCTATG
CGTGTAAAACTACTTATCCTATTTTGTAATGAATATAGTGCTTCTATGAACTTACTCTTCTCAATATCTGTGAGACAACA
GACCCTTCACTGGTGAGAGTGGAGTAAAGTGCAGTATTGGATGAATTTGTTAAGTATTATATTTGAATAACAAAAAATTT
TCAAAGGGGAAAACAAAAATAAACACTTGAATATTATTTACTTTTCTTCTAGTATTTCATTGGTACTATTACTGAGAGAC
ATTTATTTTAGAAAGATTATGCACAACAATACCCTCCGTCAACGATGATGTCGGTACCTGTTGTATATGAGGCCGCATCA
GATGCTAAATATAAGTACGCACCGACTATTTCTTTTGGACGAGATAAGCGACCCATTGGAACCAAAGTCATCCACTTTTT
TTTCAACTCTGCAGGACGAGTTGCAGCAATCGGTGTCTCGACGTAACCCGGGGAAACGGTATTGACACGAGCAAAGCCCG
CCCACTCTATTGCTAAAGATCTACCCATATGAATCAAAGCTGCCTTAGCTGTGTTATAAGCAACTTGTAATTGGGGAATG
TTAGCTATATGACCCGACATCGAGGCGGTAATGACGAGTGAGCCATAGCCTTGTTTCTTGAAGATGCTGCCAATACTTTT
GGAAACATAGTAGACACTATTCACATCAACGTCCATAATTTTCATCCATTCAGCATCGCATTTTTCAGAATCCTTTTCTG
CAAAATCGACAAGTGGCCCGCTCGCCCAAGCAATGCCTGCGTTGGCGATCATTATATCAATCTTCCCGAAATCATTTTCT
ATTTTCTTAATAGTCTGAGCGACTTTTGCGCCGTCAGTCAGCGCACATTGATAAGCCTTAACTTTCACACCATATTTCAT
GGATAAACCCTCGACTTCTTTTTCAATACTAGGATTAGTGTTGTACCACATAGCGACATCAGCACCTGCCTGCGCAAAAC
CAATCGCAATTTCATATCCGATACCACCGGAAGCACCAGTTACGGATGCAATTTTGCCCTTCATGGAAAACAAGTCCATT
ATATTTTCTGCAAGTTTGGGGTCAGGTTGAGGGATTGGAATTTCGGATGCTAGAGTTTTTCCATCTTTTAAGGTGCTTGT
TAAAAGTAATACTGTTAAGAGCTGCTTAAGAGTTTGCTTAAGAGAACATAGGAGCTAACATATAGTAGATCCTTCAACTA
CTTACTTCCTTTATATGTTCTCTATATCATTAAATCCGATAGCTCATATATTTTGTTTAACTCCGACCATGCCGGGTTTT
GTGCGGCCCAGAAATCTAAGAAGTGACCGTTTCCATTTTGGGATCGCACTGAATTGTTGAAAGTGTTCGAGTGAGTATTC
AGAGGAAGAGCAGTTAAATGTTGATGGAGAGCCCCTCAGAAACTTTGCGAATATTGCTGAATGAGAGGGCTATTGCCACC
CGGATGTTTGTTGAAAAGAGCAAACCTACCTTTTAGGATAGCAACACCTAGGAAGGCTGGCTAACCTGAATGTGGTTTGT
TTCTCAATTTTCCAGTGCTACATTATTACCCTATTAGGTTCTTAACATGGTATCCTGTAGTAAGATTGATACTAGAATTG
AAAAAAATTACTCTCCCTTAATTAGCTAATAATAAGTACAAATGCTAGTAAAGGTCTCCAATCAGATAATGTATGAATCT
TTGGAGAAAGATGGAAAGGCTTCTAGCCAGATTCAAGGAACGTTATGCTTCTATTTAGCCCCGCACTTTTTCCTTCTCCT
TGCCCACATTATTCACGCATTGTCTAAAATCCGGCGCGGCTTAAGTCCGCTCATTTACCACAACTTAATAAGCTGCCCAA
TGGACTTTTTTTGACTGCTAGCATTGCCCCTGTGCCCTACTTAGGTTTGCATTCCTTCCGAACCGATCTTATTGCCCCTA
CATACGTTTCAGCTTATGTCCGTCGGTTCCTTCTCATGCATATCATCCTCCACCGCCGCCTCCCCCCCGTTTTGAAATGT
TTTTATTTTCTAGGCTCTCTTCGGGTCAAGAACACCGCCCAGCGCTCCGCCAAAAGATTTTAAGGGCCGGTTGCACGTAT
ATACGAATTGTAGCGCGGACAACACGCCATCAAAATTGAAGAGAAGTTCTCATTTGTGTGGCATATAAACTGGCCCCAAA
TCATGTTTGTAGCACTTTAACTATTGGAGATCCATATTAAAACAGATGGGCAAATAACAGCTTAACTATCAAAATAAAAC
TAGCGGAAAAATGGCTCCAATCGAAAATCCAGCTATTGTCCTCAGGAAGGTTGGCGAAATTGACTTAGAGGTAAGACCTG
TGCCATTCATCGAGGAACCACACTATGTTAAGATTGCCATCAAGGCCACTGGTATTTGTGGTTCTGATATCCACTACTAC
AGGACAGGTGCTATTGGTAAGTACGTTGTCAAGTCTCCAATGGTTCTGGGTCATGAGTCCAGTGGTGAGGTTGTGGAAAT
TGGAGCTGCCGTTACTAGAGTTAAGGTTGGTGATCGTGTTGCTATCGAGCCTGGTGTTCCAAGCCGTTACTCTGATGAGA
CCAAGGAAGGAAGGTACAACTTGTGCCCATGCATGGCGTTTGCTGCAACTCCTCCAATTGATGGCACCTTGTTGAAGTAC
TATTTGTCACCTGAAGATTTTCTTGTTAAGCTACCTGGCAACGTTAGTTACGAAGAAGGTGCGGCAGCAGAGCCATTATC
TGTTGGTGTTCACTCCAACAAGTTAGCAGAAGTAAAATTTGGCTCGAAGGTGGTTGTTTTTGGTGCAGGCCCCATCGGAC
TATTGACTGGTGCAGTTGCGCGCGCATTTGGTGCCAGTGATGTTATTTTTGTTGACATCTTTGACAACAAGCTTGACAGA
GCTCGGAAATTTGGTGCCACTCAAGTCCTCAACTCATCTAAGCTTTCTAAAGCAAGTCAAGTTCAAGAGCTTGCTAACAA
GATTAAGGAGGTTTTGGGCGGTGTTTTAGCTGATGTTGTCTTCGAGTGTTCAGGTGTAGATTCATGCATTGATGCAAGTG
TCAAGACAGTCAAGGTTGGTGGTACCATGGTTCAAATCGGTATGGGCCAAAATTATGTCAGCTTCCCAATTGCCGAAGTA
AGCGGAAAAGAAATGAAATTAATCGGTTGCTTCCGTTATAACTTCGGTGATTATCGTGATGCCGTCAATTTAATTGCATC
AGGTAAAGTCAATGTCAAGGCAATGATCACTCATAGATTCAAGTTCGAAGATGCCAAGAAAGCATATGATTTCAACATCG
CGCATCCGGGCGAAGTTGTCAAAACCATTATTTTTGGGCCTGAATAAATAGGCGATTAGTTTAGATGCTTGTATCTTATG
TTTAAGCATTTTATCTGTAATTTCGGATTCAAAGAACTCTAAAAAAAAGTAGTTGCAATATATGCCCCTATTACCTCCTC
TCTAAGTTTCCTCTTTCCGCTGGAGTACTACATGAAAGAGGAGTATTTCTTTCACGGAATTGCTGGTACTGTTCTGGATT
GGCATTGGTAACTAAGAGGTGATCGTTGATTTGCAGAGGTAGATACACCCTTCATTCCCTTTGTTATAAAGCATAACTCA
GTATAAATGGAATGGGAGTGCTGAAAAAGTTGCCAGTGTTTATACCTGCTGGAATACGCCTGTAGAATCATACGACTCTG
CTGTCAGTGAAGATTTTGTATTCTCATCTTATCATGGTGCTGTATTCACAATGTTTATTTAACCCCATAGATTTGTGCTT
TGAAACCACATATTATAGCGTTGTGAGACTGCTGAATCGAAATCGTCTCGAAATTAGTTATCAACGGACACATTCTTCCA
CATCGATATAAATGCTTTATTAGGGCTTAGTATTGCCTACCTAGCTTGATTGGCTCGCTATTCCATTAATACTAGTTAAT
GTATTTCTGTACTACAATCAATAAAAGCTCACTTTCGTCAGTTAGTGTCATTTGTTGAAGCACCACTTTCAAAAAATGTT
AGAGTCAGTCGCAAACATAATTTCCTATATGCACAAAGCACATACAAGTACAAACACATCTTCTTTGAGTATTGAACTGC
AATTATACATCCTGGACAGATTAGAAAACAACTTAGCATAGAAATCCATCGGTTGTAGATGTGAGGCGGCAAGAATTATC
CAGTATCAGTAATCCAGGTAATGATGATACCGCAAACCCATCTGTACATCCGATCATAGAGAACTGGAAGGCTCAAAGGT
TCTTATTTCTCCCCCACTTTATGTCTCCAAGATGATTTGAGTACTTGAAAAAGAATGCAAGGATATTCGCCTGCTGGGGC
CTATTAATAAGAATTCAATACGTGAAGTTACAACTTTATTTGATAAAAATATCTCGTTATATTCAGCAACCGTAGCGGGT
TTCCCGCTGCATTTATCGATATAACAACACCTATTGAACATAGTAGCACCTAGAGACTTTATACATAAGGCTCTTTCTAT
GACCTGTTATACTGATTATAAGTATTGCTAAGAATATTCTAAAACCCAAAAGGAAACTTTGAAGAAATGGTTCGGTGAAG
AGTGATACATGTATAACATATTTGTAGTACTGCAATGTAGTGAGATATAGAGGCCAATCAAGAAGTTACGAAATATGCTG
TTGAATAAAGCTAAAACAATCTAAAGCATGAGGAACGATGCCTAAATGATTATAGCGTGATTTGAATTGTTTTGAAGTAT
TTTTTTTATTAAAACAGTATAATCAAGCACAAGACAACTGGATATAGTTTCAGTGGATGAAGACAGGACGATGCAACTAT
AATATCTTTCGGTACTAACGATATTTTGGATGAAGGAAAGAAAGTGTCCATATAAGGGCTTCACCTAGAAAAAGATGAAA
GCATCAGAGAAGCTACCTGTCCCGGTTCTAGCCATAAATAAATGGAAAAATTTAGGAGGATATGGAATCTAAAAAAATGG
GAATATTCCTGAATCTTCGTCAACTTCATTATTACCAAATTGTCTCTGAGTCACCAGATGGGACACAACAAGAAAAATGA
AATGGTGCGAGCGTTACAGTTGGGCCGGAAAATAGCACACGTGAACAAAAAAGCTGAACCGCAAGTGGGGTAAGCATCCA
AGGCAGAAAAAGAGCGCTCTATCATATTTGTGGGGTATATGTCACTGCCCTTCTCACATCCCCTCAAAGAGGATTGACGC
ATAATTTTTTTTGAAATTGCCGGATCGAGTTAGCATCGAATTTTTTCCACAGCTCCGGCAGCGTCGCACGGAGATAAACA
TGAGGGCCCCAGCGTCTGGTAGAGAATAATATTGGGCGGAGTTTAGCTCTGAAAGTGGAAGGCGCACAAAACCAGATTTT
TCCATCCAAACCACACTAGTTCTCACATGCACAGGCCTGTTTTGAAGTTACGACTATATTTTAGGCAAACTCTTATGCAT
GTATTTGTTGAGAAGTGAAACTAATTTAGTGACATATATAAGTCCAGCTATTTAGCAATAGATTCCCATATCATGCTTTC
TACAATTTCCAATTTTTTCAGCTCATTGACTAGTCACACTACCAGATAACCCGTTTAGAAACACTACCAGATAACCCGTT
TAGAAATGGATCTGAATAACTCTGAGGATTCGCAGAAGTTCTTGCCAAGTGCAACTCAATTCGAGCTTGAAAAGCAGAGA
AGTTCGTCAGAGATTTTCGAAGATTCGACTAACGCAAAATTGAATACGGAAAACGGTAAAGCATCGGATATATTGAATAT
AAACCTCAATCTTGAAGAAGAAATCGATGCCTTGAACAAATACGGTGACAGCTTAAGGAAAGAACTTTCATTCTGGGGAA
AAACCAAGAGAATGGAATTTGAAGTCAATTTCAATAATAGACAGCATATGGTGTATATGCTCGGTATTTTTGCTGCATTT
GCAGGTATACTGTCAGGAATTGATCAGTCTATCATATCTGGTGCTTCTATTGGAATGAATCAGATGCTGAACCTTACAAC
GCACGAAGCGTCATTGGTATCTTCTTTAATGCCATTGGGGGCTGTTGCAGGTTCCATACTTTTAACTCCTTTCAGTGAAT
ATTTTGGTCGTAGGAAGTCCCTGGTTATCTCTTGCGTCTTCTATACCATCGGCGCTATTATTTGCGCTGCTGCAAAAAAT
CAACATGAAATGTACGCGGGTAGGTTTTTGGTTGGTGTTGGTGTCGGCTTAGAAGGAGGCGGTATTGGCGTTTACATTGC
GGAAAGCGTACCATCTACAGTCAGAGGTAGTTTGGTTTCTTTATACCAGTTCAATATTGCGTTAGGTGAATTGTTTGGTT
ATATTATCGGTGTTATATTCTTCGATGTTAAAGGCGGGTGGAGATATATGGTTGGATCTTCGCTTATCTTTTCTACAATC
ATGTTCATCGGCTTGTTATTCTTACCCGAGTCACCACGTTGGTTAATGCATAAAGGAAGAGTCGGTGAATCATGGAATGT
CTGGAAAAGACTGAGAAACATTGATATTGAGGGTAACAAAGTTGAGTTTCTCGAGTTGAGACAAGTAGCTGAACAAGAAA
AGGAGCTGCATAAACATGAGTCAAGATTCCAAGCATGGTTTGATTTGATCCGTATCCCACGCAATCGTCGGGCACTTGTT
TACTCGAGTATCATGATTTGTCTAGGCCAGTTGACTGGTATCAATGCAATTATGTATTATATGTCGACTTTGATGGGAAA
TATTGGTTTCTCACCAAAAAAATCAGTTGCAATGTCAATGGTAGGGGGTGCTGCTTTGCTAATCGGCACCATTCCAGCGA
TCTTGTGGATGGACAGATTTGGCAGACGTGCTTGGTCTATGAATCTCATAATTTTCGCGTTTGGTCTAATTCTTGTTGGT
GTTGGGTATCAAATTAATATGAGGACAAATTTGCCTGCAGCAGAAGGAGTATATTTGACTGGTCAAATCATTTACAACAT
GGCATTTGGCTCTTACGCTGCATTAACTTGGGTCTTGCCTTCAGAATCCTTCTCTTTGGGTACCAGATCGGCTGGTATGA
CGATTAGTTCCGCCCTCTTGTACCTATGCGCATTTACGGTCACGTACAATTTCGAGAAGATGCAAGACGCGATGACTTAT
AGCGGTCTAACGCTTGGCTTTTACGGTGGTATCGCGATTGTGATTGGTATCCCATATCAATTATTATGTATGCCGGAGAC
TAAAAATAGGACATTGGAAGAGATCGACGATATTTTCGAGAAACCAACGAGACAAATTATAAGAGAGAATTTATCACACC
TGAGAAAGGGTAGAATAAGTTATTAATCTTATTTCACTTTGTGATCTTGCAAATTTTTCAAATATTTAGTTCCGTATTAT
ATTTTGTGTAGGTAATTATGTATTGCGACCCGTTACAGTACACATTTTTTGTTGAAGCGGTAGAGTGTATACCCGTTCTG
TAAATCAATCAGTCCTCGTCCTCTTAGTATGTTTTAGATTAGTACCTGAATATTTTTATTTTACGGACCTTTTCTACCAG
TAGGAATCTCAACACTTATCGTTATCATCTCCGAGACATATGTAGTCTCTGTGCCGTTTATATTGCAAGAATGTGTTTGC
CCGCAAAACTTTGTTTTTCACGTCATAGATTTACTTTGGTACTGGACTTTGCGGCAGTTGCAATAAAATGATGGAAAAGT
AAAGATGACCACCAAAACTAGGCTACGGTCGCACACATTTACGCACGGACTGCTTTTCGCCGGTAGTGGAAAGTGCTTTT
TGCGGGAATTGTGATAAAACTTTGGCAAAGCAAGATTATCTGTTGAAATTAGGCAAATTATAGAAGGGATGAGCGGCTAT
AGAACTCGGCCTTAAGCAGCGCAGAAGGGCGTAGGCTGAGGGCACCGGTAGTGGCTATATGAAATCACAAATAGCAAAGT
AGAGCATGCAATACATAACGTGAGGAGCTCGTAGAAAAATATGTAGTATGCATGGGGCATCATAATCACATATCTAAATT
TGGGCTCACCGCCTTATGGATTTTACTATGGGACGTGACTTTGCGGCAGTTGCGATAAATCCACGAATACAAAGTGAACA
GCTCTGAAACTGGGCTTACGTTTGAAGCTGTGTTGGGACTACATAATCCCACACTTTGGCCGCATATCGCGCAGTCAGCA
GCCATATTTGGGCGGTTATATGAAATAAGCAATATCGTTAGTACTGGTGCTGCGCTCAAAGCGAGAGGGTAAAACGGCTG
TGTGGTATACCTCAACCTGCTCTTAAGACAATATGTAAGTTTCAACACGTCGTGCAGTAAAGTGGCAGGTTTACAGAGGT
TTCAGAAATGGGCTTTTGAGTATACGTCACCGCGTGGTGTGCGGGCAAGTCCGTCCCACCGTCCCGAAAAGGTATAAAGG
AAAGCCATTCTCGAAAGAAAAAACGCTCGCCAGCTCGCCGAGAGCGAGATCCGGGTAATAAAAATAATAGACAAAGATCG
CCCAACGGGGATGATAGTAGCGATAGACAGCAGATATATAGTATACTGTGGTGATGATAGAGATTCGGAGTTAGAGCTCA
TCTTTCAAGGTTATAAGATGTGGTCAAAACGTGAAATAGGTGAAAAGGAAAATAATTGTTCTAATTAATATACTAGTTAG
TTATATGAAATAGTCCTCCCGGTTTTAAACTAGAATGAAATATAATATTCCGAACCTATGTTTTTTGTGTCGTTTTTATA
CATTATTACGTATAGTCTCTTTTTTGGCGGTAGTGCGCGCGAAAACTCTTTTTTTACGGTAGTGGATTTACTATGGGATG
CTGTACAGACGGTAGTGCAAACTCTGTTTTGGTGGTGTTGCGATAAAATTATGAAAAAAGCTGCGATGACCACTAAACCA
GGCATAGTGATAAAACTCGATAAGGACTATATAATGCCTATGAATGAGGTCATGCAAATCCACGGAGTACGCTTTTAAGG
ACAACATTACCCATATCTAAATATCTCTATAGCTCAAGGTTGAGAGCACCGCGTCCTCCAAAAACATACCCATAGTGTAC
CTCTAAAGTGTTATAATGCTCCATGGAAAACACATGTAGTCGCCTCCTTTCTCTCTCGACTCAGAGAAAATATCATTCCA
AATAAAGTTTTACCGTGCAGGGTGACTAAATGAGGTCACGTGACTGTATCTTGGCGCCAAGATGAGTTTTTCTATCTCGA
ACTTATAAAAGCAGGACCCTCGAGAAGAAACGATTGTTTTTCTTGCCTGTGGGCCGGGTAAACGGAAAGGTCTGTGACAG
AAAATGATAGTTGAAATAAACAGCAGGCATATAGTAGTTAACGGATGGTTGGTGGACAAAGTTGCAGAAAAGGTGATAAG
CCCTCTTGCAGAAAGCTGACGGATCTGTGCTCGGAGCACCGAAGTAGAATCCTGGACCAAGAACATTGCGATTGGGAAAC
ACTTCTCATCGGACGGGCTAATAGTTCCCAGTGCCGACGCAGTGCTGTTCAGTCACTTATGTGTAGAAAAATTCGAGTTC
GCCGAAAAAGAGAACAAGACGGTAGTACTGAAAACGCCTGACTTAATGAGACGCAACCCGGGACACGTGAAGCGGTCTTT
CACGATTGCATGCCACAAAGTCTGCATTCGAGCAAAAATATACAAATACCCGCAACTAGTCGCGGAGGAGAGTCAGGTCG
ATATGCTCGGAGAAAGCCTTGATCTGCGGCTGGAGAGGGACAATAGTGTCCTCGCCAAGGATATCAAAGTGCGAGAGTTT
GTGTTTTCGGAGGCTGATCACGAGATTTTGTGCGAGTACAAGGAGCTGAAGACCATTTATGTGTTTTTCGGGCAAAAGTA
CCTGAACTATGTCTACATCCGGGCTGAGAGTGCAGCCTCGAATCACCTCAATCTCGATATGAAGGACGGAATCACCTCGA
TGGTGAAGAAGCTCTCGCCCAATACGATAAACCAGTACGGGGTAGGGCTTGAGAGGTGCTATTTATCCTGTGGATACCGT
GCGTCGGTTAATCGATGCGATTCGCTGTCTGGTTATGTTCAGCTGCTTTGCTTACACAGAAGATGTGCAAGAAGTGGGGG
AATGGTTCACATCTGGGTCATCTCTCTCGCTGCAGAATTTCTGGGGCTGGTTCCGAGCATTGTACAGCAAGGTGCTGCGA
CAGGAAGGTGTCGAAGCGGCAGCGCGCGTCAATGCTGATTTCGACCGCCAGACGGTACGGATAGACGGCAGACTGGTCTC
GTTTGAATACGTGCGCGAAATGAAGAGAGACCTCGCACGAGACTTCCAGGTACAGATGGGCCTGCTTGGAGAATGGCTTG
AGTTTGGGCAGGTCGCAGATGTCTACACAACAGTGATGGCCAACAAAGGCGTCAAAGTGGTCGATAATATATCGGGGCGA
GGTTCTGTATTCAACGTATTGGACGCAAGCAGTGTTGCGGGCTACTGCATGCGCTTCCGTAATCAAGAAGAAGCCGGAGA
GGAACATAAACGGTGCAGGATCCTGAAGGTCATCAGCAGCATAACAAAGCTACTGATGCTGTCGGTGTGGTTCAATCCAG
GTCTGCCACTGCGATTCCCAGAGTTGAGCATACTTAGTTTCGGAGGCTCCCAAAGAAACTTGTACTTCGATGCCGGCGAC
AGAGTGTTTATCATACGATCCAGATACAACAAGAACACGAAATACGACACGCGGTTGCTGTTTCTTGACGCCGGAGTGTC
GGCTCAGCTGTTCTGGCTCATCTACGTCCTATGGCCATTCACAATAAGTCTTCTTGGGGGGGGGGGGGGGGTAATAGCTC
AGATAAACGTGTCTGCAATAATGGGAGCTCTGACGCAGCAAGAGACCGGCGAGGCGGCACTGAGCGTGGAGGAAGAGGCA
GAAGACATCAACTTCGATGCCGCGTTGCACCTGCACCAACAAGAACTGAAGGGCCGGCTTGCCAATGCCAATGCGGTGGA
GATCGGTGGTGCGATTTTCAAGAGTATGGTGTTCGTCGACGTGCAAAAAATGACCATGGTGCAGCGGGCCGCGTTTTCGA
ACATGCTGTTGAAATATCCCTCGGACAAGCCAATGCGCGAGTGCCATAAGGTTAGATCCCTCCGTCAGGGACTCGCAGCC
CTGTGGAGACATTTCATGGCGTCGCCCATTGCAGAGCAGAACAAGGTTGTCAGCCAGGAAATTGCTCGCGGCTTTGGGCA
CTCTATGGCGGTGGACGCTGCCGCATATGGGTTTGACAGGGCGCGATCTGTTGGCCCTGGGGAGATGCCATTTGCTCTGG
CCAAGAAGCTCTGCCGCGTATTTCAGGCGTTGACCTCGCCGCAAGGAACGGTCTCAAGCTGCGTGGTTGCGGGGGCGTTA
GATGTAAAATGCGACACTCTGTCGGACGGAGTGCTTTTTGCCGTCAGTGATTTTAAGCTGTATGTGCTTTTGGCGCAGCT
CGCATTATTTCACCGTAAACAGCATTGAAAGCATCAAACTTGGGATAGCAATTTCTCAGCTCTCTGGCTACATAGCATAT
GAATTTCAAACACGCAGCCTCGATAACAAGCAATATTTAGGCTGTTATACAAATATATACAGACAGGTATAACTGTGGAA
ATAGATGGCGCAAGTTGCTGAAACTTATGATACTGCCTCTCCACTGTGGTTAGTATATAATCTAAAAGTATAGAAACCTC
GGGGAATGTGGTTTTACAGAGATTAGTAATATTAGAATCGTAGATGTGTGTCTATTTTACATCACCCTGTACGGGAAATG
CAGTCTATTGGGCAGGCACCGGAGACAGTCGCGGTTTCCGTAGATCAGATCTCGAGGACTACTCGGACCGCGCGCTGTTA
ATGACAGAGTAAGATACGTGTAGATATAAACTCAAGGAAAAGACGTATATAAGTGTAGAAAACGAAGCCAACATTTGCCG
TAGTTGCTGTTGTCACTATATTTCGTAATGAACTTGCGTAGGGTGATCGTTGAAAGATGAAAGTGCGCGTAAACAGCAGA
TATACTGTTGTGAATGGATGGCGAGTTGAAGCACTCATCGGAGCCGCTGCCTGGCATGGTTGATCTGCTAAGTGGAGTTA
CTTCTCATACGACTGTTCCATGAGGCATGGATCTGCCAGAAGCGATATGCGCGTCGTGCTAACTGTGGGAGGACATGTGT
CGGTGTTCGACGTTTGGCAGAGGGAAAAAGTTCTGTTGCTATGCCAGTTGCGGTCACTCAGTATGCTGCGAAAGAGGTAT
TTTCATTACATCAGAGAAGGAAAGGCGTACGTGATTATGAAATCAGTGATTAATGGTGGCGATTCTGTTCTCCACGAGCT
GATGCATTATAAGGTGGAGGGAATCGATAGGCACCAGAACGGTGCAGAGGTTTGAGGATTTCTGGCGGTACGTTGTGAAG
GCAGAGGTAGATATAGTACAGTTAGTCTTTGACGACGCCCTGGCATTCAATTTTCAGGTGAACGGAGATTTGGGTGGCCA
CGAGCCATATGCCGGGTACGAACGAAGGTTGGATATCGAGCTCTTCAGCAGGGCCAACAGCCGCACCTATACGCCTTTTT
TCCTTTTTGACGGTAGTTACAGCATTAAGGGATTTTTGACGGTAGTAAATTTAGTATGGGAATTCACTTTGACGGTAGAA
ACGCAGGATTTTTGACGGTAGTGCATACTAACAGTGCGGGCTACGGGTGGTCCCTAAAAACAAGTAGGAATTCCCGCGGA
TTTAGTGCCGAGTGTAGGTCGCGAGGTATCACATGATCGGCTACGATTTAGCAAATTCTCGGGCTGGAAAAGGGGCCGAT
TACAGCAGACAAAGCGAAAGCATACATAGTGCAGGAAAGAAGTATGGCGAAAGAGGGGAGAGCAGAGCAAAAAGGAAAAT
CATTCAATTTATGTGGGGCGGGGCGACAATGCCGGTCCGAGGAAGTAAAAGGTATACTGTTATGGGAGGGTGGATCGTTG
ATCATAAGGCAAAAAAGCTAGTGAAACCATCACCTCGTTCGCTCAGAGGCCTAGCTTCGCTAACGAGGAAACATATTCTC
ACGCAGCCACTTAATGATTGGCATGATTTCTTCGAGGCCACAACAGAGAGTGTCATTGTACCAACCAGCGACGGGAAGCT
ATTCGAAGCACTGTCCTCGGCACTCTATGAATTTTGTGAAATGCGAGACGGTTCTGTTCATCTGATGGTGCCTACAAATG
TGCAAAAGTATCAGCAGCAAATTAAGCACACGTTCAAAGCAAGATGTCACAAAATAAATCTTGGTGGTCGAAAGACAAAG
TACCTACGGTTAGTCGGCTCGCCGGACAATCAATCTGAATCAGATACTAGCTTGCGAATGAATAACGGGTACTTGGCCTT
TCATTTGGAAAAGGACAACAGTGTTTTCTCCAAGGATATCGGCGTGCAGCAGTTTACATTCACTGAAGAGGACTACAGTG
TTTTGAACAGCTATATGTCTTGTTCGACCGATTACAAGTTCTTTGGCCAAAAGTATTTGAACCACGCATATATCAAGGCT
CAGAAAAATGGCTGTGACTACTTGAACGTTGACATGAAGGATGGAATAGCGGCAATGGTGAAGAAATTTTCTCCGGATAC
CGTTGATGAATACGGATATCGCTTGGGTCCTCTTTTCTTTCTGCTATTGCATGCCAGGAAGTTGTCGAACTTCCGCGATC
TTACTTTTATCTCGGAAGATAAAATTGACATACTTGGGAAAGACATGGATGATTTGCTGAAAGTTCCGGGAAAGATGAGA
ATAGTGGGAGATATGCTTCAAAAGTGCATTACTTCCGATGCGCACCGAGACTATATGGTCAGGTGGATACGACTGTGTTC
TTTTAGCTTCAACAACTGGAATGACTTCCATCAGCCATGTCCCGTTCACAGATCGGGGCAAATGAGACGGCAACTCGACG
TCGTAAGATGCTTTGTGGTGTTCACATGCTTTGCGACAGTAAAGAGTAACGATGAAATTAGCAAAATGGGACAAACTTTT
TCATCGGGCTCCGCGCTTCCGTTAAACAACTTTTGGTCCTGGCTGCGCCGGATATATAGTAAAGTCATCAAAGAGGAAGG
AAACGACACGCTGACTTTCGTCAACGTTGAACACCGCGAGAAGTCCGTCATAGTAAATGGGAAGCAATTGAACTTCAAGT
ACATCAGAGATATGAAGACAGACCTCATGAACAGTTTCATTGATTTGGTGGCAGACTTACATGAATACTGTACTTTCGGA
GACGTTTTCGAGGTGTACAGTAGAGTCATGGCGAACCACACCGTTCCCGTTGTTGATAGCTTCGAAAAGGAAGGATCTGT
GTTTGATGTCATTCATGAGAAAGCTGTTAGCGAATTTCGAATGCGGATGCGGATGCGAGAACATGCAAACGAAGATAAAT
GTGAAAATACATACGAGGTTCCTGCTGTGGTTAATGAGGAGGATCCAAAAATACTAAGGCTCAGAAAGAAGGTGTTGAAG
ATAATAGAAGAGATAACAAAGATCGTGATGGTGTCTGTGTGGATCAACCCGGGCTTGGCACTAAGGTTTCCAGAACTGAG
CATCCTTTCATTCGCGGGAGGGTCAAGAAACATATACTTCGACACTGATGATCGTGTATTCATTGTGCTTTCCCGCTACA
ATAAGAACACGAGATATGAGACCCGATTACTGTTTCTTGACCGGATAGTATCTGCCCAGCTATTTTGGTTCATATATATT
CTGCGCCCTTTTGCTATCCAGCTGCTGGAATCCAAAATATCAGCTATGAACACGAAGGAAATCATCGGAATGTGGAAGCA
GCCTGTTGAATCCGACGATGAGCCGTCGATACAGGAGGAATCAGAGGAAATTGAGTTCAATTTTTGGCTGCACCTTCATT
CAAGAGAACTGAAGATCCAGCTGGAATTGTTGAGTCCGAGGGACAGAGGTATTGCAGTGATGAAAACAATGTTGTTTGTC
GATGTGCAAAATATGTCTCTGATAGGGTACTCTGCCTTCACAAACACCCTAGTGCAGTACCCGAGAGGCGTATCTCTTCG
AGAAAGCCACAAGATCAGAACTCTCCGGCAAGGGCTTGCCGCCATCTGGAAGCATTTCATCATCCGAGATTATGTTGACA
ATGTGGCCTCGATGGAGACTGGAATTGCTAACGGATTCGGACACGGGTTGTCGTCGTCGAGGACATCCTACGGGGTTGAT
AATGGCAAGACTGCAGGTAATGCTGCTATTGGATACTATATGGCCAAGAAGCTCTGCGCGATCTTCCAGCAAAGGACACA
TCCAATATTAAGAGAGAAGGATCCCCGATACTTTACAAGCGATACGGGAGAGTGTGCGAGTGCATCAACAGAGTCAGAGA
TGGACAGCGTTGGCGACACGTGGGATCTAGCTGAAGTAGGTGGCGTGCTGATGAGCGAGTTAGCATCGCGGAACCGCCAG
AGCCAAGAGTTCAAGTTCAAGTTCAAATCAACCGACCAATTGATATTTACGTCAACCGTGTTGCAAAGTGACCGGCTGCT
TGTTGCATTACAGGCGCCCACAGCTTTTGGAAAAACACTGACCTACGTGCTTCCGATGTTAGTGTTGAAGAGGACAAGAC
CTGGTCGGTATATCCACTTTGTTGCAGTACCATATGTATCGTTGAAAGTAGCCACGGTAAACCGACTGCGTTCGTACGGC
CTCGATGCCGTTGACTCACGGTTCGTGCACAATGCGGAATTGATGGATGGCACTACGTTCAGCTCTGTCGATGTTATTGT
CGGGACATTCGAGTCGTTTGGAGCTCAATGGATGTACTCATTGCTGAACGAGTGGAAGTTACAGTTTAGACAACTGCCGA
CGAAGGAGAAAGGGTATTTTATCGTGGATGAGGCACATGTGTTATGGCTAGAGCGGAAGTTTCGACCGCAGCTGAACAGG
ATAGTGTCTCTGAAATGGTCAGAATTTCTCAGAGTAGTCATGCTTAGCGCAGCATTTCCCAGGTGGCTGTTTGAGAAAGT
CTGCGAGCAGATGAACTTTTCGTCACACTCCATGCGGAATGCCAGATGGAGTAACGCTGTGCAGGAGATTCCCAATGCGG
CCGTGCTAAAAGACATTACGAGAACCGACGCCAGGGCGGCAAAAAATGTAGTATACGACCGCATAAACAGCTACCTGCGT
AACACAATCGAGGGCAAGGCTGTCTTTTTCTTTGGAAGTAAGCGACTGCTGAGAGAGTACTATGAGATTTGGAAAGACGA
CGAGGCTGTCGCTGCCGTTGATGCAGATATGACGGAGACCAGAAAACTAGAGATATTTCGCGAGTTTGAGTGCGCGAAGA
GCAAAACTAGAATAGTGATGGGGACCAAGCTAGTTTCGAACGGCCTAGACTGTCCTTCGGTAAACTATGTGTGTCTCGTG
AGGTGTAGCGTGAACGTCATTGATTTCTTGCAGATGGTGGGGCGTATCCGTAGGAGTGGGTACCTGGAGGTGGTGGATGT
GGGAAGGAATGCGACAGCCGCGGCCAACGGGTGGGAAATAGTTGAGCATCGGGATTTATTGCCAATGAGTTGGAGTGTAC
CAATTGAAGCGACAGTGGCCAAATTCTACGGTTTGCAAAATGCAGCACGTCCAGGGCTAGGCGCAGTGACGGGTGATAGG
TATTATCAGAATATCGATGAATCGGTTATACAGTTAAAACAGCAGGTGCGGCAGAGAGTTTCGACCGGTGAAGCAGCTCG
CCTGATAGAGAGCACCGGTGACCCGATCTCCGTTCCCGGTATGCTGAAGCTGGCGATGAGAAGTCTGCAGGAGGAAAGCG
GATTATACAGAAGCGAACTAAGGGATCTTTTGAAGAAAGAATCCAAGATATATCTGCCGAGTTTTAGGGACTTGCTGAAT
GGGGTGGCGCCGAACGCTCTGCTGAGGTTAGATTCATGCACATTCCCGGGAGTATGCTCTAACTGTTACGTGAGAAATGA
ATTGTGCCAATGCCACACCTTTGGAAAAAGTATGGGCAAGATTATCAATGAGGTTTCCGTTTTATGCAAGCTTCGAAAGA
AAGAGCCAAGGTCTTCGCCCGCATTAAGCGTGATGGTAAAGGATTCATGATTATCGGCTTTATTGTAAGAAACCCTAAGC
TTTGGTACGGACATTATGAATGGGTAGCCAACGAGGTGGAAATGCAAAGGGTCGAAGGTATCGACTGCTCAGTGGAAGAT
GCAAAGAAGGCTATTTCTATATTTGAGAGTTTTTTGTTTCTTCTAGTAGAGCGGAGAATCGACATTTTGCAATTGGTTTT
TGAGAACAAGCGGAACGAATTAGGTCCATATGGATATGGTGGCTGGTCGCAATCTTCGTTCCCCGATGCGCAACTCAACG
CGTCGGCGGATAGGCTGCAACGCGAGATGTTCAGCCAATCTAATCGCAACATGATAGAATTATTGTCGCAGAAGTACTGG
GATGATACGTTGCTGGAGTTTGGATGTTACAACCGTGAACAGTTTGAAATATTGTTGGCATTGCTGTTTTGCATCTTTGC
CAAGGGAGATGCAGAAGACATTATCCGGAGACATGTTGTTGGGTTTAGCCCATTTCCAGTGTATCCGCTCTGGATAGGGA
GTATGGTATGCAGAAAATGGTGTGGAGATAAATCAGGTGTACCTGTTTTCGTGTTTGTGGTGGGCATGTACATAACGAAA
CGCGGATGGAATGGGCTGTTACTTGGACAATAGATATTTTATTCATGGTATGGGGATGCAGAATGATGGAGTTTGTTTTT
CCTCCTGATCATTTTATATTCAGCTCCAAATTTCCGAATTTCAGAAACAGGAATTACTCCTAAATAGCATCAAATGTATA
AAAATTCATAGAGAAGAGCTTTAGTAATAGATTAGTGAAATGTTGGGCTTTTGTAGGTCAATATTGGCCGAGATATATCG
CGATCCGTTGTCAATATGTGTGGGTCTGGGAGGTAAGGATGTAAGGGTGGTAGAATGGGGTCGTAGTTATGTATATGGAT
GTGGTGATGGGCAAAATATATTTGTGGGAGTAAAGTAAAATAAGATTATGTTTAAGTAATGAGTATTTCTGGGGTGGAAG
AGTTGATTTAATTTGTCAGAAGGTATTGAGTGATTATGGAGAGGATGTTGAATAGTGAATGATAAGGATAGTAAAGAGAG
TATTGCGGGGTTTGGAAGTGAAAAGGAATAGAGCATGTGGTAGAAAGAAAGATTAGGTATGGTTTTTGTGATTGAATATG
ATGTGATGAGAGATTAAGGTTTAATTGATAGGAAGTTGGGCGTGAAGTAAGGAGATATAAAATTGAAGAAGAGTGGGAAA
AAGTGAATTGTGATGGGATTGGAGTTGGAGTTGGAGATCGCTGAGTAATGGTATGTTTGAATATGGGTGTTTCATAGAGC
GGAAGAATGATTGATAAGTAGGCGACAGGTAGAGTAGGGTATGTATAGATAATGTAACGGTGAGGTTGGAAAGATACATA
TGTGGAGTAGTGAAGTAGTAGGAGTTAAGATTGCATAGGAAGGTATGATAGTGTTGAGGAGATATAGATTTGAAGTAAGG
AAATATGTATTGGAATAATGTAGAGCAAGGAGTTTGAGGGTGTTGACTATAGGATTGGGATATATGAATGTAGTCAAGAG
AAAGTGTGTACGGAATATGAAGGTAGGATTTGTGTTGAGTAGAGAATATCAGAAAAGAGGGTAGTTTATTATGAGGGAGG
AAGTGAAGTAGGATAGAGTGGAGAATTGGGGTGATGTTTGAGTAAGTATAAGTTGATAGGGGCATATGTAGAGTAATAGT
TGTGGTGCGGTATGGAAAG

>Sc_AWRI796_arylalcohol-cluster
CACCCTCGAGTGGGAAACCTGTTATAGCTTTGCCTTCGATTAATGGTCTTGTTGTTTTGtATATCTATTAATCCATCGaA
AAGGAGCGGTCCATGACAGATGGCAGCGATCACACCCCCATTGGCATATATCTTGGATGCAATATCTTGCAGATTTTTAG
CTTTGGGATAGTCAAATAGAGCACCATGTCCAGCAGATGCAAAGAATATTTTATAGTCGCTGGCGTTGACTTCATTTGCG
GTCTTGATCCTCGCTAACGCCTTATTGAAGGCGGAATTTTTCGTTTCAAAGTTCATCTTATCTTCGCCACCAATAAAGCT
CTTTGGCAAGTAATGTTCATCCCAGCCAAATCCACCAGTCTCAGAAACGAAGTCCACTTCGAAACCATGCTTTTCGAATG
TATCGAACGATCGCAAAATCTCAACTACAAAAACGCCTGTTTTCGCACCATCTTTGTAGAAGGGACCGTGGTATGAAGTA
AGAGATATTAGCGCTCTTTTTGGAGTCATTGCAAGGCCAGTTTtCTTTTTGAATGAaGGAGaAAAGTGTTCTAGAAATAT
GTTTTAGTTCTAAGTATCGTTGTCTGGAGCAAGCAAaGAAAAGCAGACCTGTATGTGCAACTTTCCTGTTTTCCATTAAA
aTCTCAaGAACCGACCCCTTGACTGTGCTCATATATCAAGTATCGGTTTTAAAGTCCCCTAATTGTGATAATTGCAAGAA
CGACAGTCAGAAAGATTATTTTTTTCTTTCTCTTTACCTATCCTCCATAAAAATACCTATGCTGATACTGAATATCTTCA
TTTGCAGCTATGCAATATTtCAGATAcCCCATTTTACCCAAGAGTTTCTTAATGGTGGTTGGATTTTCTTTAAGACGAGA
AGATTACCAGTCCTGGATGTTCGTGAATGTGCCTATTGCGTCATCAGCGACTCCGCGCCAAGAAAAGAAATACTCGCATG
CTCGGATTTATAGAATCACATAATGGAAATACCTTCCTTAAAGGATGGAGATAAGGAAAAAATGACAAGAACAAGGAAGT
ACTTGGGAGCTTTCTCCGACATGTTAAATATTTGAAACTCACGCAGCTCTCCTGGAAAGTTGGATCTGGAAAGGTAAGGT
TGtTTTTTTTTACAGACATCAACCAAAATCGGTTCTTGTAGTAGACAATGTCACAGATCGCCACAAGTTGAAAAAAAAGT
TTCGATGAACTGGATAAGGGGAGAGGTCACAAACAAAGTGTAGGGGGTGAGTAGTATAGTGGTAACTTGTTCATTTACCT
AAATAACATTCTCACTAGAAAAGAGATATTGAAAGACTCCTCGTTTACCTAACTTGGCTGGTTCTTAGGTATATAATAGA
AACATGGATCTGGCAGGTTATCACTTACAGTTTGCACTCCCACCAGGTTACAATTTTCATTATATATAGTTATTTTTTtA
CCACCACTTCTTCTTCTTTCACTTTGTCTTGCAATAGAAATACCAAAACAAGGTGAGGAAAAAATCGAATCTCAACGATA
AAAATATGTCCATCACGAAGGTACATGCTAGAACGGTGTATGATTCTCGCGGCAATCCGACTGTTGAGGTTGAAATTACA
ACAGAGAATGGTCTCTTCAGAGCGATCGTCCCATCTGGTGCCTCCACCGGCATTCACGAAGCTGTTGAACTTAGAGACGG
GAACAAGTCCGAATGGATGGGAAAAGGGGTGACCAAGGCAGTCAGTAACGTCAATAGTATCATAGGGCCTGCTTTAATCA
AGTCCGAATTATGTGTAACCAATCAGAAGGGCATAGACGAGCTCATGATATCGTTAGACGGAACTTCTAACAAGTCAAGG
TTGGGCGCCAATGCTATCCTTGGTGTTTCCTTGTGCGTTGCTCGAGCTGCTGCCGCACAAAAGGGAATTACTCTCTACAA
GTATATAGCCGAGTTAGCGGATGCTAGACAGGACCCCTTTGTTATTCCTGTTCCTTTTTTCAATGTTTTGAATGGTGGAG
CCCACGCCGGTGGCTCTTTAGCTATGCAAGAATTCAAGATCGCGCCAGTCGGGGCTCAGAGCTTTGCAGAAGCCATGAGG
ATGGGTTCGGAAGTTTACCATCATTTGAAGATATTGGCGAAGGAGCAATATGGACCTTCCGCTGGAAATGTTGGTGACGA
GGGTGGAGTTGCCCCCGATATTGACACTGCCGAAGACGCCTTGGACATGATTGTGGAAGCCATTAACATATGCGGTTACG
AGGGTAGAGTGAAAGTAGGAATCGATAGTGCTCCTTCTGTTTTTtATAAGGACGGGAAATACGACCTAAATTTCAAGGAA
CCGAACTCTGACCCATCTCACTGGCTCAGTCCAGCCCAGTTAGCAGAATATTACCATTCATTGCTAAAGAAATACCCAAT
CATTTCCCTGGAAGATCCCTACGCCGAAGATGATTGGTCCTCGTGGTCTGCCTTCCTAAAGACTGTCAATGTTCAGATTA
TTGCAGATGACCTGACATGCACCAACAAGACCAGGATCGCCCGTGCTATAGAGGAGAAATGTGCGAATACTCTGTTGCTG
AAACTCAACCAGATCGGTACTCTGACTGAGTCTATTGAAGCCGCCAATCAGGCTTTCGATGCTGGATGGGGTGTAATGAT
ATCGCATAGATCAGGTGAAACCGAAGATCCGTTTATCGCTGATTTGGTCGTTGGTTTAAGATGTGGTCAAATTAAATCGG
GCGCTTTGTCGAGATCAGAAAGACTGGCCAAGTATAATGAACTTTTGCGTATCGAAGAGGAACTGGGGGACGATTGTATA
TATGCTGGTCATAGGTTTCATGATGGAAACAAACTATAAAGGATTGTCTTGTTTtCCTTTTTTTTTTTttttGTTTTTTT
tATtGACTAAATAAAGTAAATCATATGAGGTTTTATTTTTTATTTCGTTGATTTGGGTTACAGTATGGAAATGGGGCATT
TGACACAAGTTATTTTATTCATATGTTTTATCTTGTAGGAAATCAAACCGTTTTtAAAGTTTTCCATTGCCTACACACAA
AATCATTACGAATCTGTCTGAACAAGGGTGGACGTGTGGGGGAAGGCTGTTCCAATCAAGAAATGCTTACAACTCTACTA
ACACTGCAGTTTTTCAGCTTTCTGATTAATCTCTTCGGTTTAAATTTTTTAGCAGCTATTACTTTCTAGTAACCCTTATA
ACGCGGTTGGTATCAAATCTTCCTGATAGTACAAGCAGACCTTTGACCCCATTCTTGTTGTGTCTTGAAATCTTTTTTTC
TGACAAAAGTAAGAAGTTACACCATAATAGAGAAGTTAAATAATGAAAGTGTATCGATCATAGAAATGATTTTATTTTTT
TtCAACTACTGTTACGGTCAAGAAACTAATACTGAGGATAAGTTTTCGCAACAATGATTTTGGTACAAGTGATTTAAAGT
CTTGAATTACTTCAACACAATTTGCTTTGCGACGGTTTAGAATAACGTAATCGTATCAACGAATCCACTAGGCGCGCGTA
AAAATTACAGACTCTAACAATATACGACTCCCAGCACATACCTACTATTCTGTACAATTCCGGGAAATAGGAGGGTACAG
TATTATTTTTTtCTCGGCGATCGTTTAGGGTATACTGGAGATAGGCTTAGCAATACGCTTCTGAACGAGGATCTATAGCA
ACTAAATTCAGACATTCTGCTATACCAAAAAAGGAAGTATCACAGGCACGGAAAAGGGTTTTATAAGGCACCTCGGCACC
CCTATAACTGGCATTCTCACATTCGGCGCATACGAATAGACAAAGGCCCCAGAAAACAATACCTTCGCATACAGAATCTA
TAAAGATACATGCCTCGTTTAAAAACAAAAACATCTTCATAGTGATCATGAAGTTGTGGGAAAGATGAGATATGGAGAAT
ATGTGAAGTGCTAAAGGAGCATCTGTTAACGAATCGTTTAAGTGGTGATGACCAATGAAGGAATAGGTATAAATAGAGAT
ACTTCAACTATATGCCTTCGAGAATATGTCTTTATTCATTTCTTTCCTGTTAAGCTTATATCAGCACTAACAAACAAAAC
AAATACAATGGTCAAATTAACTTCAATCGCTGCTGGTGTTGCCGCCATCGCTGCCGGTGTTGCCGCTGCTCCAGCCACTA
CCACTCTATCTCCATCTGACGAAAGAGTCAACTTGGTCGAATTGGGTGTTTACGTCTCCGATATCAGAGCTCATTTGGCT
CAATACTACTTGTTTCAAGCAGCTCATCCAACTGAGACCTACCCAGTTGAGATTGCTGAAGCTGTTTTCAACTATGGTGA
CTTCACCACCATGTTGACTGGTATTCCAGCTGAACAAGTCACCAGAGTCATCACTGGTGTCCCATGGTACTCTACCAGAT
TGAGACCAGCTATCTCCAGTGCTCTATCCAAGGACGGCATCTACACCATCGCTAACTAGAGATAAACGCCTTTACGAATG
AAACTTTATAGACTGAAAAGTAACGAAAAAAAaTATTTCCTTTTTTTTtGATGATATAAATAGTTGATTATATGTAAATG
TACATTAATATTATAAATTTATTCTATCAACTATGGTATTTATAAACTTCTTTGTGAGACACAAAAAACTCAGAAATAAA
CTCTCTTTtGAATCAGTCTTTTAAAAAAAGTCGACAGTAAAAGATAACATCATAATTAATGGCAAATATCCAACTCTGTA
ACATATGGATTCCTGCTCTTTCGTTTTtCGCATACAATAGGTCGCTTTTTTAAATGACATCGGCCCGGAGCTGTTGCATA
ATGTGTCATTTTTAAGATTAAAGTTGTAGATCAGAGAGTTTTCCCGTGGCATTGATATTCCTATTTAGTATTCAGTACTG
GCCTCCGTAAAGCCCTCGGGACTGCCCTTGATTAACAATTAATATGAAAACAGAGTTATGTGAAAACGGTCCGATTGTAT
TTAATGCACAATAATCGCCTCATGATTTGGAGATTAAGCTATCGCACAGTCTCTGCCAACATATTCATATTCTGGACCGG
TTTAAGTTGTGCTGGTATAGTTCCTTGATAAATGGCGCCATATACCTTTTTGAAGATATATGGAATATGGCGCTACTTGC
AGAAGAAAATGACAATGAATTTTACGCATCTAGGAGGATGGTAGCATGTTTATTTTTTGTAACCAGCGGCAAATAGGTAA
AAGTAAGTACTTATAATAGTAAATAGTAAAGTATGTTTTGATTTTATAATTGAAAAGGACTGCATTTTGTTTCCATTTTC
GTAAGTGAAACCCTCAGATTTTGGAAAGCTGGTGCACTATAAGAAAAATTCCTCCATGATTGAAGATGCGTAATGTTAGA
GAAATCAGAAGTTGACGTCATTGGCATTCGTCTACCAGAAACCTTCTTCGAATTATGTACTACCACGAAACAGGCAAGAT
AGTGAACAATCTGTGAAAGAGAGAATAGTTTTACGGTTAGAAAAGTGTTTTGCTTCAGAAACAAAGCCCTATTATCCTGA
GCGAGGGAAAATCAATTGTCGACTAACATTCACATACATATCAGAAGAAAATACACAGTCTCGGTGAGTTCTAAACTGCC
GTGAATAATAGAAAGATTTATTTTATTTTAGAGTAAATAGAACAAGCATCGACCTCTACTTTTGAGGATATATATACGTT
AAGAAACCGTCAATATGCTACTAAAGCTTCATCCAATTCGCTGCACTTTCTTTCGGAAAAGTTAAGaaAAAAAAATaGCT
CCTAAAACACTCACTACTTTCTAACAGTTTATCTTATCATACTTCGAGGGTATACATGTGGAGATGCAGCTGATTATTCC
GTGCTCGGCAAATGCAAATGTGTATGTATAATATAACATCTCATTCTAATAATAACTTTCAGGAAATTTGAAGCTCATAA
CACCGAAATTCTTTGAAGAAAGCACGAATGGTTTTTTTTTtCTtCCTTGAGGGATGTGTGGTAGCATCGTTAATACCGCT
AAGGGTGAAAATGTCTTGAGACCATACCATAGAATGCCATAATTTGTTCGATTCTATCCTTTATAACACCGCTTTGACAC
ACCTGCCTTAGTCATCAGTAAACAATCGGACAGATGTCTCCCGCCGGAATTTCACTATCGGGCAGTTATTCTATGCATAT
ATACTCCTACATAAAGGTGCATATAGTAGAGTTAAGTGGTTCTGTCTAGAACATCCTCGATCCAGCAATTTTTCAGTTCA
ACTTTAAGTAATAATTTATAAACTACAGAGAGGACAGGTGAAAATGACACAATTAAAAGTCGGTATTATTGGCACGGGTA
TCTTTGCTAGAGATAGGCATTTGCCATCGTACCAAGAGTTATCTGATAACTTCAAAGTCGTTGCTGCATTCAATAGACAC
AAAGCCAAAGCTTTGAATTTCGCAAAAATTGCACATATCCCTGAAAATAAAATTTACGACAACGTAGACGAGATTTTGAA
TGACTCAGATGTGGATTTCATCGATGCATTACTACCTGTTCAGTTTAACGTTGATATTGTTGAGAAAGCAGTTAAGGCAG
GTAAGCCGGTTCTTTTAGAAAAaCCAATTGCTGCTAATCTCAAACAAGCAAAGGAGATTGTTAAATTGGCAGATTCTACC
CCAATACCTATCGGTGTGGCAGAGAATTGGTTGTATTTACCATGTGTAAAAACTGCGAAAGAGCAGATTAAGAAAATCAG
TCCTGTCATAGCATTCACTCATAATTCTACGGGCCCATTCGTTACTGATAATAAATATTTGGCCACTACTTGGAGACAAA
AGCCAGAACATATTGGGGGGTATTTATCTGACGGTGGAGTCCATCAACTGGCTCTTGTAACTACCCTTCTGGGTGAATTC
GGATCTGTCTCTGCATTGACTAGGCAAGTTCGTGAAGCTTCTGGTGCAGATGACATCGTCTTTGCTACTGTTCAGTTGAA
GGACGCAGATGTAATCGGGAGTTTCACTTATGGCTCTGCTTTTGGAGCCACCGAAAAATCTACTTTCTTGAAAGTTTATG
GTAAGAATGGTACCGTTACTATCGATTTATCAGATAAGAGAAATCCTGTTGTGAAAGTCAGATTAGGTGGTTCAGCTGAA
GATAACAGTGACGAACAAATATTGAAGATCGAGAACGATGAGAGTTTTGGTGTTAATAGTGAATTCTTGAACTTCCACGA
AGCGGTCAGTAAGAAGAACAAGTCATTATATTTGGGTACGCCGAGGGTTGTCTTCCATCATCTAGCATGTGTAGATGCAT
TTTTGAAGTCTTCCGCTAAGAATGGTGACAATGTTAAGGTTGAGCAGCCATGATTATTTTAAAGAGGTATATCTTTTtCC
TTTTAGTATATACATGTTTACATATAAAGAGATATTCTCATAACGATACGGATATGATATAAAAGTGACTGAAACTTACA
GAGACGCCAATAAAACGGGTTCTTCAGTTAGAAGGCTCGAAGCTTCATGGTCGGACAAGTCTTTACTTTTTtATATTTTG
TAAGAAAATGGCAATTAAAGGTTACCTTACTTCCCCAGCGTCAGATTGTAATTTGTCCTTCCGTTTAACATATTAGAAAC
AACGCATATCCAAGAAATTGCTACTGTTGGGACATTGCAAGAAGAACATTGATAAACTATTTCGCTAAGTATTTATATGG
CTAAAAGGTATATCATCAGGACAATCTTAATCATAACATTTGTGCTATTACCCCTTTATCAACGACTTGCATGGAGATAG
AAACAGATTGGATGTAATACAGAAAAGAATGCCATTTTATCTAATACTTAAGAAAAAGCTTTTCCGGTCGCAGAAACACA
CACTGTAGACGTTATGTTTCCATTAATTCAGCCATCACGGGGAGTATAGCTTTAATTGGCGTTCTGAGTAGCATACTGAC
GACAACTTCGTTCGACGATGCGATGCGGTAAGGCATCTTCAGGTtATTTTTACGTATTTTCGTTGACAAGAGAGCCATGC
TTTCTTTACAGGATGAAAGTAAACGCGTAGTAAAGAAACAACACGATTGGTAGCATCTCCAAGGAGAGTTAACTAATGTA
ATACTGATATGAACAGAATCTGTTGACGAGAGACAGAGTTTGCTACACTACGTGATTTTTTATACGAGAAAAaCTCCTCT
TAAACAAAAAAAAAAaTTaGTAGAAAATGGCTCTGCTGAGACGTTAAATCATTTCCTTTGCCTTAGAATGGTATATAATC
ATGATTTTAGATTAAAACCAAAGTGCAAGAGGAGGGGTATGGGTGTCCAGCATGACAAGCCATATTAGGTAGGTGAATTA
TACTGGACAACTTCATAGGTACTATGATCGGTGATTTGCTGTGTCCGCAGAGCAAATCATAGACAAGATAATAGTAGTAC
TTTATAATTGAGTTGAATTTCAACCAATCCGGTTAACGCATGCCGTTTTTGTAATGTCGATAGGTTAGACAGTCGATGTA
TCAAGATAGACTTTCATACCCATACTCAAAATAACCTGAATGAAGAGAAACAAAAAAGGGGGGGgCCCTTTATCTGATAC
GAAAACGAGCTAATGATAGAGTACAATTGCAGATCGATAGATAAGCATCTTGTTGGAATGAAATTCTAATATCATCTATT
TAATAGTATATTATAATATGCGGTGCAAGAGGATGGCATAAAGATTGAGAAACAGTCATCCAATCTAATGGAAGCTGAAA
TGCAAGGATTGATAATGCAATAGGATAATGAATCACAACATATAAAAAGAAAGAAGATAAAATAATAACACTATGTAGAA
CTATCGATTCCCTTTTGTGGATTCCTATATCCTCGAGGAGAACTTCTAGTATATTCTATATACCTAATATTATAGTCTTT
AGCAACAATGGAATCCCAACAATTATCTAATTATTCACATAATTCTCACATCTACATGTCCCAGGTAGCTTATTCAAGCA
AATCAGTAATCTCCAGGATGCTGAGGTCCCCcATATCCTTTTCAGTGCCATATATCTTAGAAATTTGGGTTTTAGCTAAT
ACCTTCCCTCAAGAACGATAGAATGCTGCCCTGATAAGCTTGCGAAAATGACGTTACTTCGGCTACTGATTTTTCCAGGC
AGAATTGCCTTTTTAGCATTAAaGAAAACTTTGAAAAaGTGTTCCTGGGTGCTGTATGTCCGCTTTGGGACGCATGTGAA
AACTCAAAAACCACATAGAGTAGCAAGCTCAGAATAACGAGTAACGATAACAATAAATTTGATGACCCCGGTCAGCTTTC
TTCTTGCATCGATAAAACAGTTATCTTGGAGTTTCAATTTATTCATTGAACAAAGTTTTACTTTATCTTCGTATTAGTTG
AAATGATTGGTTGGAAAGATTACACTCCTACCTATTCTTTGAAAATAATCTCTGGAGATGATAGCTAACGTAGGATAACA
AGCACTTGAAAGACAACTAAAGGGTTATTGGATGCTGTTACTAAGCCTCACACGGATGAATGATGCAAGTTGAATGTCAG
GAAGGCATTGGTCTAAATATTATCGACTTGGAAATTCATATAAAATGCTGGTAGTCAATATTCTACCTTTTCTGGTTTCA
TTCAGTTCAAATGTTTTTATCCATATCTCCAAGTAAACCTCTGAAGCAATGAAAGCATTTCTTTGGACCCTTTGCTTAAG
TTTTTTTGCCGAAGCGTTGCAGGCAATCTCAGTATCTAAGCAAGCTAAGCTTGGCGACATTTCGTATTATGTTCCTGATG
TTCCAGAACTGACGATTGATGATAGATTAATTTCGAAGCAATTCGGAAGTTTAGGCCACTCGCTACTCTTTCCATTGACC
GTAATTAACCACTCAGGTAGTCTGGACTATCCAGCGGTTAAATCTATTTCTGATAACTTTTCTTCGTCTGATGATGTTTA
CCAGGACTATTTCCTGGAAACTATTTTGGTTCAATCTTCAGGTGCTAGCGCCACGTTATGCACAAACGCTTCTATTTCTT
CCCTCAATGTATCCTCCGTTCTGTCATTGGACGGCTCTATTCTACCAAATGGTCCATACTTTGGTTCGTATTTGGATGGT
AAATTGAGTATCTACAAGGCTTACCGTCTATATGCAGACACGTATGCCGCATTCCAATCAGGTATCGTTCCCTCTGATGA
GGACGCTAATTCCTTTATGGTTCTACCAGGAGGTGTTGCTGTTGCGCACGCACAGACCATTGCGGTGCCTTCTAAGTTGT
ACTATACAGTTACGAAAGAACAACCACTAGCGGGTTACCGTGTTGCTATTAAGGACCTGTATGATATCGCCGGTGTCAAA
ACTGGTGGATCCTCCAGGACCTATTATGATGTTTACGGTGAGGCTAATATGACCTGTCCTTCAGTTCAGCGTTTAATTGA
CATGGGTGCTGTTATTGTAGGAAAGCTAAAGCTAACTCAGTTTGCAAATGGTGAGACACCAACAGCAGATTATGTCGATT
ACCATGCACCATTTAATCCCAGAGGTGATGGATATCAGTCCCCTTCTTCTTCATCATGTGGGTCTGGTGCAGCAGAAGCT
GCTTATGATTGGTTGGACTTCACAGTTGGATCCGATACTGGCTGTTCGGTGAGATGTCCTGCTGGGGCCCAAGGTCTATA
TGGGTTGAGACCTACTTTTGATGCCATCTCCTTAGATGGTATTATTCCGATGAGTGATATCATGGACACTGCTGGTTACT
TTTCAAGAGATCCTGAGTTATTCAGAGTGTTCGGTGAAGCCTGGTACGGCGAGAATGAAAACATTTCTAAGAGCTACACT
TCGTTCCCCAACACTGTTTACACTTTCGACATCAAGGAAGAGCAGGTGGGGTTCACTCAGAGTCGTGCTAGTCCTGAAGC
ACTTGAGATGTTCAACAAGTTTGTCAACGATGTTGTCAATTTTGTGAACGGTACCAACCCTAAGTTAGATGTTTATTCCA
AATTTGAAGAAGATACGGGTCAAAGCCTTACCGATGTATCCAATAGTACGTGGTCTGGTCTAGCAGGGTACTACCAATAT
GTGAACATCTGGCAACCGTTCGCCAAGGACTATCAAGAAGCGTTCGATGGTGATACTCCCTTTTTAGACCCTATTCCCAA
ATTCAGATGGGACTGGGCTTACTTCAATTTTACTGAAACCGGCTATGAGCGGGCGGTAGCAAACAAACAGTTGTTCGACC
AATGGTGGAACACCAACGTCACCACTCGGGACCCAGAAACGTGTTCGAACTCCTTGTATTtGTTTTtATCAAGTATTGGC
ACGGTTAACTACAGAGACACCTATAGATCAGCGCCTTCTGCTTCTTCGATATCCGGTTTTGCTGATATGATGATTTCATC
TTTTGCACGTACGCCTGAAGCTATTGTTCCTCTTGGTGAAGTGCCATACAATTCTAGAATCACCTTGACAGAAAAGTATT
TGCCAGTAACTGCGGCTATTGGAGCTGCGCCAGGTTGCGATTTTATGGTCCTGGATTTAATAGACAAACTGAGTGAGGCT
GGAATTATTGGAGGAGTTGCCACAGGTCCAAGGATGTTTCCTTCAAAAAATTGAGAAACCAAAAGCCACTTCTCAAAAGT
CACTAGTATGTAATATTGCTAATGCAATGTATACTCCATGATATATACGAGAAAATAGTTCAAAGGCTTCAGATTATATA
CCTACAAAAATAAAACTATCTGAATACCTGATAGGGTATACTGTCGTTTATTATTTAATCACTCTGTTATAAGTATTTGA
GTATTTTTtCTTTTTTTTTtCtATGAACTTCTTAACAATCATTATTTTTTTTttCTCGTCCTGCTTTGCTCAACATTGAG
CTTAAGCCGAGGGTCTCAACCTATAGAAGGCGATACCATGAGCTGGAACAGTTGTGTTAAGTATAGCATTTGGAGAAAGA
CTACCAATTTTCTGGCCAAACAGTCTTGTATCATTCTTAGACAAACCGTCTTTATAAGACTGCTCTGTAGCATTGTAGAG
AATACCGGTGGCTGCCTTATTCTGTTCAAGGATAGCAGACGCCGTAGAGTTGTCAACTCTGTTGGCCCATAAGTCGTAAA
TATCCCAAGTCGATGTCAGTTCCTTTGAACCCAAATTGCTGTCAAAGAAAATCTCTTCCAAGGTCGTGTTCATTGGTCTT
GCTACGCTTCCTCCATTCAATAAAGCAACCACTTGGTCACCATTGTCAAGCGGACCACTCCACATTTGAATTTCACCTTG
TCCATATTCATCGGTGTCTGAAACATAATATCTCCAGACTCTTGTGGCTGGAATACCCTTTGGATCTTGATTAATTGCGA
TGACAGAGGCTTGACTGTAGATCGAGTACGAAGATGCCTTTAAGTGATTCAAGTCGGCACCAATGATAAGTGGGGACTTT
ACCATTGCCCACATAGAGAAATGGGCCTTTTCCTCATCGTCAGTCAAATTACCGACTCAGACCTCTAGATTGTCCAGATC
GTTCCAACCACCAACACCTGCATTTTGCCCCATTGGAGCTGCCTTGTTAAGAATATTCATAATAGAACAATGGAAACCGG
CGTACTTGCAATCATATTCGTCACCGTCACAGGGACATCTGCTATCTGGACGGGTGAACTCAGCAGTAATATCTCCGCTC
ATTCTCCAAGAATTGGCGATACCAGAGCCCCAGTAAAATGTCAAATCCTGACCCCAGTTACATAGAGAATAGAAAATAGG
CCTACCAGTTTTATTCAAAGCATCTGACATGGCCTTGTAACGGTGGTAAGAAACGTCTGGTGTACCAAATTGACCTTTAT
TGTAACAATTATCATACTTCAAGTAGTCAACGCGGTTATTtGCAAAGAATTGAGCATCTTCTTCCTCACGCCCCAGAGAC
CCAGGGTACCCAGCACAGGTGTACTCACCAGCAGACGAATACATACCGAAAAGAAAGCTGTTATTATGCAGGTGGTCTGC
AACATGGCCCATACCGTTGGGAAATTTGTGCTTGTCTGCAACGAGGAAACCGTCGGAATCCCTGCCGCTAGACCAACAGT
CATCTAGGATGACATACTTGTAACCCATATCCTTTAGCCCCAAGTCAGAAATTCTATCAGCAGTGTCTAGAAGTAGCTGT
TCACTGACATCGCAGGCAAACGTGTTCCAGCTGTCCCAACCCATCTGTGGGGTGAGACCAAGACCATTGTAACTCGGAGA
AACTCCGAAAACACCCTTCAAAGTGGTGCATGCGGTGAGAAAGTAGAAAGCAAACATCGTTGTTATTTTTATTACCGTTG
CTCTACTAGAAACAAATAAGAAATTATCGAAAACATTATACACTGAGAACTTTACCGTATTTTGAGAACTAAGATACAGT
TTTTATAGTTTTTATAGTTTTTATTCAGCTATTTCGTTTAATGTCTTCAAGACTCTTGATTTGTAGACGTCAAGAACCAT
TTTTTTGTTGGATAATGTAATATGTGCCTTGCTTTCTTCTTCTGTCGGAAGACGTATAGCCGAAAGAAAGCCAATGCGCC
CTGACTATTTACCTGGAAAAACCTTTCAGGGATGTCTTTCCTCTCCCCCCCACATTAATTTCGTACAGACACGAGAATGC
ATCAAAACAAACATGCTATGTTTATGGCAGGAGCTAAACGCACTCAGACCATCATGTGGTTTCCCAGATTCAGTCACCTC
CTAGTAGTAGTGTTTACTTAGAGGTCAACTTCGGTAGGGTGCTATCCTTCAAAAGGTCTCCACCCCTTGAGCGTACAGGA
AGAATTCTAGGGGAAGAAATGGTAGGAAGCTGATGTTGATGTATGTCTCCTGAAGACTTGTTGATTCTGGCTTTTTCTTC
GTGACATCACATGTTGATGAAAGGCGCATAGTAATAGTAATGATAATAGTAATGCTAATAGCAGCAGCAGCAACAAAAAA
GAATGAGGGCGTTTGTACAAAATTCTAAAGTTCTTATCATTACGTTTATTATTTTCACTATACATAATAaTTAAAATAAA
AAAAAAaGGAAAATTaGCACAACGGATAAGTGAACCGCTACATTTCCAGACACAACTAATGTTGTGGTTTTGGTTTGTAT
AGTTCCTCCAGATAGGTGACTTCGTCATCGGTGAGCTTAACGTCAATCGCTTCAATGATTTCATCAACACGTTCAACAGA
ACTCAAACCAACAATAGGATAACAACCCTTGCTCATAACCCATGCGGATGACACTTGAGCCATACTCACACCCTTTTCTT
CTGCCACTTTCTGAACACGCTTGATAATTTCCTTGTCCTCATCAGGAATATTATGTAAACGTTGGTCTGCCTGAGAGCGC
GCAGTAGTCTCACCCAGAGGCCTTGTTAGTAAACCTCTTGCATTGGGAGACCAAGGAATCAAGGCGATATTATGTTTCTT
GGCAAACGGAATGACTTCTCTTTCGTCCTCTCTGTACAACAAGTTGTAACACGACTGCCAGCTGACAAATTTGAACCAAT
TGTGCTTTTCTGCAATGTACTGCATTTCGACGAATTCAGTGGCCTTCATAGTGGAGGCACCAATATACCTAACATCACCT
CTCTCAATAACGTCGTTCAGAGCCTTCATAGTTTCTTCCATTGGAGTGTCCGGATCAGCCCTGTGAATTTGTAGAACGTC
AATATATGTTCCCAACCTTTCAACAGACTTTGCAACACCATCCAGAATGTGCTTACGAGAAAGTCCACCTTGATTGGCAA
GAGTCAATGCGGTTTGTTCATCGGTTGTGTATAGTGCACTGAGAGGCAATTCCAAAGATTCATCAACACCGAAACGAACT
TTCGATAAGATTACAACGGTCTCCCTGTTGATGTTGTAGTGCTTCAAGAACTCTCCCAATAAACGCTCACTTTTACCATT
ACTGTACACATCTGCAGTGTCAAAAGTACGTAAACCTCGGTCGTAGCAGTACTTCAAAATCTCGAATACCTGCTCCTTAT
CATCTAAAACCCAAGGAGACCAACTCTTTGAACCATATGACATACATCCAACAACGACTGGTGAGACCTTCAATCCTGCA
TTGCCGAATTTTACCTGTTTAACCAAAGCCATAGTTTTCTTTTtATTTTATTCTTATTTCTTAACTGCCGTTTCTTAATT
GCTGCGGTAACAGTTTTCTAACAAGAACTATACACACGCATGTACGCAAAATAAGTATGACAAGAAAGAAATTGTTAACG
AAACCTATATCAATTTATATACGATTGTATGAAGGACACGCAATCATTTTCACTTTGCAACAGAATGTGATGGTGAAGAG
AAAGGTTATCATTTCAGCCCTGATATCCTTGTCGGCCGAGTGTTTTTCCGAGCCGCAATTTTCCGAGCCGCAATTTTCCG
AGCCGCAGTAAAAAAaGAACCGAGCACAGTGTCCCCTTTCCTCAATGAGTATGATGAGTTATATAACGAAGCTGTGAAGT
TATCCCTGTTACAGTGTTGAAATATGACTGTCTTATCATTACAAAAATGCTATGTAAAACACACCTAAGTTTTAAAGTAC
TACGCAAAATCTGAaGAAAAAAAAAaCAAAAAAAAaaTaGTCCTATCCAGAAAAGTTTAAAGGTATTGGTATTTCCAACC
CAGAAGATTGGAAACACCCCACATTGGTGAGTTTCGACCCAAAACCATTTGCTGACCACGATGTTGATATTGAAATCGAA
GCTTGTGGTATCTGTGGGTCTGATTTCCATGTAGCAGCCGGTGATTGGGGCCCAGTTCCTAAAAATGAAATTCTTGGCCA
TGAAGTGATTGGCCATGTTGTTAAGGTAGGGCCAAAGTGCCACACCGGCATCAAGGTGGGAGATCGTGTTGGTGTTGGTG
CTCAGGTTTTGGCCTGCCTTGAATGTGATCGCTGTAAGAGTGACAATGAGCAGTATTGTCCTATTGACCGTGTATGGACT
ATCATGTCCCCATATAAGGATGGCTATATTGCACAGGGTGGCTTTGCATCTCATATCCGAGTCCATGAGCATTTTGCTAT
TCCCATACCAGAAAATATTCCAAGTCCATTGGCAGCTCCTTtGCTGTGTGGTGGTATCACTGTATTTTtCACCATTATCG
AGGAATGGCTGTGGTCCAGGTAAAAAAGGTGGGCATAATCGGTGTCGGTGGTATTGGGCACATGGGTATTTTATTGGCCA
AAGCTATGGGAGCTGAAGTGTATGCCTTCTCACGTGGCCAATCGAAAAAGGAGGACTCTTTAAAGCTCGGTGCTGATCAC
TATATTGCCACATCAGAAGATGAAAACTGGTCCGAGAAGTACTTTAATACTCTGGACCTAATTGTCATTTGTTCATCCTC
TTTAACAGGGGTTGATCTCGACAAGGTGGTTAACGTTATGAAGATCGGAGGCTCTATTGTCTCGATTGCTGCTCCAGATG
CGAGCGAAAGATTAGTTTTACAACCATTGGGGCTTATGGGAGTCTCAATTTCTAGTAGCGGTGTTGGTTCCAGGAAGGAA
ATTGAGGAGCTACTAAAATTGGTTTCTGAAAAAGATATCAAGATTTGGGTGGAAGAACTCCCAATTAGTGAAGAAGGTGT
CAATGAGGCTTTCACAAGAATGGAAAAAGGGGATGTCAAGTATAGATTTACTTTGGTAGACTATGATAAAGAGTTCTAGG
ACAAGTAGTAGCATTTCTGCATTTATTTAACTTTTCCTTCCTTttCTTTTTTTTTTTTTTTTTTTTTTTTTTTTttAATT
tATATACTATTTCAAGTTCTAAAACCTTTCAATAATGAATTAGTAGCAACATGCCTATTAGGTGGAATGATAACATTTGA
GTACATATAAATAGTGTTTTCTTACCACTGAGTCTTATTAGCTCGAAACAGAACCTGCCCCACAGCTACCTATCTACGTA
AGCCATTGCGCATTCGAAACAAGAGCTCTGTTATGTATGGTCGTTGACTTCTGGTAGTCCTCGATTGACGCAATTCACAA
TTAATAACCCACACCACGGTAACACGTATGAGGAGATCGTGCTTGTGAGATGAATGACGAATTACTAATTTTAAGACAAT
TTAATCACGCATAACGAAAATATAAGATACTATTCAACTATTACTATCTTCAAGTGCTTTCCGAAGGTGACAAAAGAGCA
AATCAGCTCGATAATACCGTCAAGAGATGGAGAAAAAATTGGTGAAAAAaCCCAGACTGACGTTGGTTTGTGTACAGTGT
AAAAAAaGTAAACGAAAGTGTGATAAATTACGACCTGTTTGCTCACGATGTCAGCAAGCTTTGCTGGAGTGTACCTACGA
GAGTGCCGCTGACCGGTGTGTCGATACGGTAACGGAAAGCTCCAAGAACCATATATCTCAAGGGCTTGTAAATAATAAAC
ATATAACACCTTATGAGAGGGACGGCTATAAGTTATCTTTCGATAGTTCTACAAAGGACCTTGTCAATGTTCCATTGTGT
TTATGGAATGTGGAAGATATGTTAGTAATCTTGGGCTCCATGACGTTTATGGATTATCCATTTGCATCACACAGTCTGGT
CGAGTATGACCTATATCTTAGAGCCCTATGTGGATCTTTGCACGGCATGACGCTCGTTGATCTAAGCAGTCGCCTCAATG
GCCTGCCTTCTCAAGACTCATTGAAGCGAGTTCTGAGCCCTCTGCCGTTTATAGAGAAGGTGATACAACGACGAATAGAA
TATTCCAAGGTAAATCGAGTTCAGCCACCTGCTCTAGGAATGTCGTATGACGGATGTTCAATAGAAGACGACAACCTAGC
TGATGTTCTGCAAGCACTTGTGGTAGAAATCGAAGGTCTGCCGACGCAGAAAAAaGACTGTGACACGCTTTTGAAGAGTT
TCTACCAAAATATTTACCCATTCCATCCATTCATTGATATAAGTAGTTTTGAAAATGATCTTGCTATACTGTTTGTGGAA
GACAACAACCACAACTGGAAGATCAGTACTGATGGTAGAGATATTCGCAGAAAAATGGAAACTTTGTCATTACTCGCTAT
CATCATGGCAATAACTCTGAAACACTCAACCCTGGACGTAGATATTCTTTCCATGGTCAAAACAAGTGCTTCTGAAACTG
CCAAAAAACTATCGTTGTTGTGTCACAGACTATTATGTCTACTGGATGTGTTTCGTTATCCGAATGAGAGTACATTTAGT
TGTCTATTGTATTTTTACATTTCAGAACATCTAGATCCTGACAGCCCTGAAAGCATAATGCTGCCCACTAAATTACTCGG
GCTTAACCACCTCACAAATCTATCCATGATTCTGGGTCTCCAATACGATCCTTGCAAATACAAACGTATTCGAAATCCGC
AACATATAAGACGTAGACGCCTACTGTGGTTAGGCGTTCAATCATTAAGATTTCAGATTACACTTCCCGAAGGTAATAGT
GATAAGACGAATAACGAGTACATGGAGATGTTCTTGGCAGACAGTGAGTCTACAAAGAGTTCATCCAACGACTTTGCAAG
CGCTATGGATGAATTTTATGTGCAATTTTCTGACATAGCGTGGGAAAAGTACCAGTTTCACGTTTTACTGAACAAGCTAA
TTTCTAGTTATACTTCAATAGTAGAAAACCCATTGCTTTACATGGTGTTGGAGAATATCAAAAGGTCAGAAGATTTCATG
CTTGAGCATTTTCCTTTAGATCTAATATACAGCCCCTTGAATGACCCAACATTGAATACGGTGCCGTTTAGCAAAGGTAG
CATACTTAATATTTGCGACGTTAAAAAGACGGAAGTATTCATGACAAATATTGTTGGACGTATATGCATCTTCAACACTT
TGGACGTACTGTCACTATATTTCGAGAAGAAATGTATTATCCACTGGGAACAATACGAAAAGAATTATCATTACTCCACA
TTAAGAAGTTTCAATGTATACCTAGAAGTTTCGGGTATGATTTCAGATTATCTTGATACCAGATTTGGAGGAAACATTCC
GCAGCAGTATGAATACATTGTCAATAAACAGGTATGCTTCACCCTTATCAGAATATGGTTATTTCAATGTAGGATTCTTT
TAAGACTTTCATACAAACAAGAGACAGAAATGAAACGATTCTCTCCGaAaTGGTACACAGGCGGCAAGTAATGTGACAAG
GATTTTAGCAAGACTTATTCAGCATATTCGCAACCAAATGGCATACTTAATTGATTTAGCCAGTAAAAGACTTCAACAGT
GCTATTTTGGTACTTTCCAAGCCGTTGAGATGTTTAGGTATATTGTGTATGTAGTGGATGCTGGTAAATTGGTATCGGTA
ACAAATGAGTTCTGGGAAAGAAATGTTGACCGAAGCAGAATACCGCAAAATATACAGCAAACAATAGGCTTAAAATGGGG
ACTGGAAAGCAAGAATTCCAGCGCGATCAAACGGAAACTGACAAGCGCTCAAACTTTGGAGAGTTTCAATGAATTGTTAT
TGGGTCAGATGGAGGGTGCTGTTCTTGGTACCTCTTTTGGGCAAAAATCTAATACTGTAATGTCCAGTAACCTTCCTGAA
GAGGCCTTCAATGTCAATGAGGAGGAAACATTAAGCCAGCTGTTGGAAAGCAATTTTGATTTATTCTGGGATTTACTGGG
TGAGAACATGAGTGATGTATACTCTTTGTGAGAAAGCTTTAGCCGAAAAGCAAATAACATAACTCTCATGAAGATTATTT
TTAACAATTAACAATTATCTCGCAGTATCAGAACGAAAGTGTCAATATTTGAGGGTATCTCAAAGCCGTTCTTTATAGTT
ACGTTTTTTTTATCGTTTTGAGTACTACTTCTTTTTATTTTTTTGTAGTTCTTCAAAATTTCAGTAGTACTTCATTATTT
ACTGTCCTCATTAAGTTAAGGAGTGAGGTAAaaTAAAAAAAAAAAaGAaTGAATAAAAGTAGAGATGTTAAGGGGGAGTT
GGGCAAACGAAACTTGTAGGCCTATCCGCTGCTATCATTAGTAATGATACATTTAAAGTAAATTGTTCGGCCGAGCATTC
CATGAGCCTCAGTAGGTTCTCAGGGGATCCTGCTTCGACGGTCTCAAAGTTTACCGTGGAGCAAATACTCCCAAAATACA
ATGAAGAGCTGTTACAATTACTAAGCAACGAGATATGGTCGTATATAAACGTACGCATCTTAAATCAACAAAAAAGCATT
ACTTCGCAGCTTCATAATAGTGCGCTGTCATATATCTTGCTGCTTCTGTCTGAAAGAGGGaAAAAAGGAGAAAAGAACGT
ATCCATTTAAAGTGAATATCCTTTCCATTTGCTAACCGCAAAATTCTAAGTACAAACAAAATACAACCATATCTTACATG
TCCCTCGTGAAGCAAGTTCGATACGGTAATACGGGTTTGAAAATTTCCCCGATTATTGTTGGATGTATGTCATATGGCTC
AAAGAGTTGGTCTCCTTGGGTTTTAGATGATAAGGAGCAGGTATTCGAGATTTTGAAGTACTGCTACGACCGAGGTTTAC
GTACTTTTGACACTGCAGATGTGTACAGTAATGGTAAAAGTGAGCGTTTATTGGGAGAGTTCTTGAAGCACTACAACATC
AATAGGGAGACAGTTGTTATACTCTCTAAGGTTCATTTCCCTGTTGATGAGTCATTCGACGTTCCTCAACCTGGGTTTAG
TGAACTCACCACATGGCAATCACTGGAGTTAGCGAATCAGAGGGGCTTATCTCGCAAGCACATTCTGGATGGTGTTGCAA
AGTCTGTTGAAAGGTTGGGAACATATATTGACGTCCTACAAATTCACAGGGCTGATCCGGACACTCCAATGGAAGAAACT
ATGAAGGCTCTGAACGACGTTATTGAGAGAGGTGATGTTAGGTATATTGGTGCCTCCACTATGAAGGCCACTGAATTCGT
CGAAATGCAGTACATTGCAGAAAAGCACAATTGGTTCAAATTTGTCAGCTGGCAGTCGTGTTACAACTTGTTGTACAGAG
AGGACGAAAGAGAAGTCATTCCGTTTGCCAAGAAACATAATATTGCCTTGATTCCTTGGTCTCCCAATGCAAGAGGTTTA
CTAACAAGGCCATGGGGTGGGGAGAAGACGGCAAGATTTATTGCAGACAAACGTCTACAGGATATCCCGGATAATGATAA
AGAGATCATCAGACGTGTAGAGAAGGTGGCAAAAGAGAAAGGAGTGAGTATGGCTCAAGTGTCGTCTGCATGGGTCTTAA
GCAAGGGTTGTTATCCTATTGTGGGTTTAAGTTCTATCGAGCGTGCCAGAGAAGTTATTGATGCTCTTCATGTAAAGCTG
ACCGAGAAAGATATTGCCTATCTTGAAGAGGTGTATGATCCAAGAGAGCTGCAATAAAAATGAACATACTATATATATGA
GACTGAGGAGAATTTCGAGACAACTCTCTGGATTCTCTCATTGCAAGCCAGCATAATAGGCTAGAAGTTCTGCTCAATAG
CACGGGAACCCACAAGAAAGGATCCATAACTCTACATAATAATGCAATATTATCTTTTTTATTTCGTATGTTACAATTTC
ATCATCTATTACTTTATCAATCCTTGCATTTCAGCTTCCATTTtaAAAATCGTTGACTATTATTCATCATTTATAAGTTG
TTTCATACTCAAATAGTACAAAATGGCAAATATAGTATATTATGGTTTCTGATTCTGTCTCATTTATTAAAATTTAAATT
AAATGCAAGCTGTTACTACCATATATTTTTtATTATACGAAGGTTTCAGGAAAGTTCCCAAAGATGTTATTCTACGAGGT
TATACAAATGTGATTATTAGTAAGGACGTGTTATTAATATAGCATTAAAATTTCGGCCGAAGTGCGGCCGACGTAGGGGG
AGAGAAGGGAGTGACAACTGTATAAGCTTCGTTTGAACCGTATATAACAGTGTGGAATACAATGGCCATGGGTTCTTTTG
CACTGCTCTACTCTTCCTTTCAGTGTGACAATTAGTCGAAATACATCCATTGAACAGCTGATAGTATTATCTTTCTTTCT
TCTGCTTCACTTTTGTAAAACAAAACAACCATTACTTTCGATATGTCCAATATGTTCGAGCCCGCACCTGAACCTCCTAC
TGAGTTAGGAAATCTCAGAATTCTCTCAAAAACTGCTGGTATCAGAGTTTCCCCACTCGTTCTAGGAGGAATGTCGATTG
GTGACGCATGGTCAGAGGTCATGGGGTCAATGGACAAGAAACACGCTTTTCAGTTGCTTGATGCTTTTTATGATGCAGGT
GGGAACTTCGTTGATACTGCAAACAATTATCAAAACGAGCAATCGGAAACATGGATTGGTGAGTGGATGGACTCGAGAAA
GCTACGTGACCAAATGGTTATTGCTACCAAATATACACATGACTATAAGTGGTTTGAGGTAGGCAAAGGGAAGAGTGCCA
ATTTTTGCGGCAATCACAAGCGTAGTTTGCATATGAGTGTGAGAGATTCGCTTTGCAAATTGAAAACTGACTGGATTGAT
ATCCTTTATGTTCACTGGTGGGATTATATGACTTCGATCGAAGAAGTTATGGATAGTTTACACATTCTTGTCCAACAGGG
CAAGGTCCTCTATTTAGGTGTGTCAGATACTCCTGCCTGGGTTGTCTCTGCGGCAAATTATTACGCTACGTCTCACGGTA
AAACTCCTTTCAGCGTCTATCAAGGTAAGTGGAATATATTGAATAGAGATTTTGAGCGTGAAATAATTCCAATGGCGAGA
CATTTTGGTATGGCACTTGTTCCCTGGGATGTGATCGGAGGCGGTAGATTCCAGAGTAAGAAAGCTATAGAAGAACGGAA
GAAGGCTGGAGAGGGTTTGCGCAGTTTTACTGGTGCTTCTGAACAGACAGAATTGGAAGTCAAAATTAGTGAAGCATTGT
TTAAAGTTGCTGAGGAACATGGTACTGAATCTGTCACTGCTATTGCTATCGCCTATGTCCGCTCCAAAGCAAAAAaTGTT
TTCCCATTGGTTGGAGGAAGAAAAaTTGAACACCTCAAACAGAACATTGAGGCTCTAAGTATCAAGTTGACGCCAGAACA
GATAAAGTTCCTAGAAAGCATCGTTCCATTTGATGTTGGGTTCCCCAGTAATTTTATCGGGGAGGACCCTGCAGTTACTA
AAGTAGCTCCACCTCTCACAGCAATGTCTGCCAGGATTGTTTTTGATTGAAGTATGGATGATGAGGGAAGTTTATGTTTG
TGCATTGATCGGTTGTATCTATCTAGCTTGGCGATAAAGCGATGAAAAAAAAAGACATGTTCAAATAGTTACGTTTACTG
TATAAGAAAACTTTATAAAGCCACCATCTTAATTACTGCTGAGAGAAGTAATGTCAAAGTCGTAGCATTTATATATATAT
ACTATAAAGAATACTTTTGTTTTGGACTATGTCTGCCGTAAGTCGTTACGTTCTTTTCACGGAAAGGCTGCTTTCAGGAT
TCATTAAAGCAAGAGACTTATACCGAGACTTTGAAGGTGAAATTCTTGCAATGACCAGATATTCTAATATAACATCATGT
TTATGGAAAGTGAAAAAGCCATACAAGAGTTGAAGAAAGCTAGAGAGTTTACCTATTTTTCCTTGGTATTGTTAAACCAA
CGGAGTTGAGTTAGGTTCCGCAGTAGTTCTATCGAGGAAGATCCAGCTGGTACGAAACCACTTTGAGGAATAGAAGTTTT
ATCCAAAGGACTCTTGCGTACACTAAAGTATAGAAATATATGTGTACAGATGTGCAGATGCATAGTTTGATTCCCTCTAT
AAAAAGCTGCTAGCACAAGCATGGTATCTATCAAATAGAAGTAGAAAATTATGTGCTGAGGCATGTTCACTTCTGGTACA
CGTATGCACTAGTGTTCTACCTCGGAGAACGGAAGAGGAAGTGGGGGAAGGTGGTAATCAAAATAAATGCTTAGTTACGC
CTTTTACTCCCAGAAAGCTGTCTCTTATCGTTATGTTTAAATAACGTAGCGAAAGTACTTGTTCTGAACATCAGACAAAT
CCTCCTTATCTACCTGCCCTCCAATCTCTGTCAGAGTAAGCATATTTCCTGAATCATTGTCATTCTGCTTGCGGTCCCTC
TCTCTGTTCTCCTTAATGCATAGAAGAGCGTACAACATGGCACAAAAAATCATAATAACACAGGCTGATAGCATTGCTTT
GATACCAGTTTGGTATTTGGACTTTCATAATTTAGGAAAAATTGTGGGCCGATTAAGTTTCCTAGTGCATAGAAAACACC
AACACTGAAGGATGCAAACGCTTTTTTAGTATCTCCACTGGTGTTGGAAGCAAGTAAAGAAAGAATCAGAACGTAAGGAG
TATTGAAAAATCCAGCAATATAAATGGCTGCCAAACAGGCGTTTCTATGTGTCTCTGGAGAAATCTTCCATATCATTATT
ATGCCGGTCATTGTCACGCCTGTTGTGATGCATATCAAAAGACATCTTATTCTTTTGATATAATATGTTGCAGCCGCAGC
CAACAGTGACACGACCATTGCGACACTTGCCTGgTGGGGTGGCTAACAGCATAGTCCTGAAGTTTGAATATCCGAAGCCT
TTTATGATGAAAGTATTGAAGTTCGTGATACCTGCATTAATAAAGTTCTGAACGATAATGAAAATGACTATCAGCCAATA
CTTGACATGACGAATACTCTCGAGAATTTGAGTCCATTTGAGCGTTTCTACCTTGAATTTGATGCCCGTCTGATTAGTGG
CAATTCTCATAGTGGCAATTTTCTTTTCTTCTTTATTCAGAAACCAAGCAGACTCGATGTCTGCAGGGATAACAAAGTAT
GTGAATATGCCGAACACAACTGTGACCGCTCCGTAGACGATGAACATATACTGCCAGATATGTAGTTTTGCATTCCAGTG
ACCAAATGCATATCCAAAAATACCATTGAATATACCTGCAAAGGTGTTGGACCACATTGCCATTCTCAACGGTTGCTCTC
TTTTAGTGTACCAGCTTGTTGAAACAATAATACAACAAGGTTGAAGAGCAGCTTCGAACATTCCAAGAAAAAaCCTGACT
GTTGCAAACCCAGCAAAGTTCTTGCATGCAGCAAGAAGCATAACTAGAATACCCCAACACGTTAGCAATAATGACATGAA
ACCGGTCAAATTTTTGATCTTTGGCAGCAGGAAAAAaaCGGGGATTTGCATAAGCAAGTAACTAATGTAAAAGATCGTTG
CAAACCAGCTGTATTGTTGTCCCTCCAAATGCAAGTCTTTACGCAAATCATAGATTGCAGCGTATGACAGGGAGTTCTTA
TCTAAGATTTGTAGGAACACACAGCAGGTTAGGAAGGGAAGTATTACTAGATCTATTTTCATTAGTACTCTCTTTTTCTG
CTTCAATTCATTATCATCTAACAATAATATAGGGTCATTGATAGAAATGCTCGAAGTGTCAATCTGCTTCTGCGACGTTA
TAGATGGCCCTTTGACTTCGTCTTGATATGCCATGTTTTCAAGTGTACACTGCCTTTGTCACAGGTAGGTCCTGTCAACC
ATTGTACTTATCAAGATGTAAGATATGCATGTGCACTCTTGAGTTTAAATACAAAAGAAGACATCTAGCATTAAACACTA
TGTAGGCTGCAATCGCACGCACAAGATGGAAAAACTCCACTACTATGGCTCTTTTCTGTTGTGGCTTTTTtGCAGAACAA
GAAAaCGATCCGTTCGGATTATAATAATATGTGTGGAAACTTGCGTCAAGGTACAGATGTTAGAATACTGATAAGCAACG
GCAGGGTTATGCAAGAGTCCTTTAAACCCAACAGGCTTTTGGAAGACAAGGGGGAAGTGGGAAATCGACCTTACTTTTCT
TATATTGCTCTATCAGCCCTTGCCGGCGACCAAGCCGTTCAGTTACACGTACTCATTATGCATGTACTTACGCTACGTAA
ATTAGGAGAACGTTGTGGCGGCTATGAGGGAAAAGAAAGGAAATATATACATTTATATACTCAAGCAAACTGAAGAAGAA
CTTTGATTGACGAGATGTGCATAATCAGGAACTCCTAAGTTGAAATGAACTCCCTGTATATATCGCTGATCTTTCTGGTT
ACATCACCGACTTGACCGGTCCCTATCGGACGTCCATCTATCACCGTGACAGGAGTGACACCGCCTAAAGTTCCTGTAAC
AAAGGCCTCATCTGCGGAATAAGCCTCTGCAAGTGTAAAATCTACCTCACGCACAACTCCAACCTTATTCTTGAACAATT
CTATAAttTTTTTTTCTAGTTATACCTTTGAAATTGTACAGTCCGGTGGACGTCCATAGTTCTCCCTTGCATACAATGAA
GAAGTTGGTGGAGTTACAACTGGCTACAAAACCACGTTGATCAAGCATCAACGCTTCATCACAGCCCGCATTAATGGCCT
GAAGAAGTGCCTGAATTAAATTCAATCGACTGTGCGAGTTCAAATGCAAGTCGAAAACATCAGGGTTGCTGCAGCGAATG
GTAGATGTTAAAAGTTGTAAACCTTTGGACCATACGGCTGGGTTTGGAGCTTTGTATTCAGCAATGATAACGATAGTTGG
TGCTCCTAACGCAAAACGAGGATCCTGATTAGGAGTCTTTTTCTTGCCTCGTGTGACCATGAGACGAATATGCGCACCAT
CATGCATATCATTTGCCTCTGTTGTTTTGTAGAwTTTCACGAAGGATTTCGTCCTTTGATAGTCCAATATTAAGCTGAAT
ACTCAATGCGCCTGCATAAAGACGGTCTATATGCTCAGAACTGGCGAAGATCTTGTCATTAATAAGACGCATACCTTCCC
ACACACCGTCGCCCAGTGCAAAGCCAGCATCAAACACTGACACGCAACCTTGGTCTCGAGGAACAAGCTCTCCATTCACG
GAGATCAGAACGTTTTCGTTACGGGGATCGTCCGCATAGCTCTGCGCACTATACTTCGTCGAGCCGTCCATGACTTTATT
AGCTGATGCCTTCAACAGGTTTGTTTCAAATGCCGGTTAAtTTTTCTACATCTTAGATTATAGCTAGATCGAACTGAATG
AACACTACTGTGCTTATATAACGCCTAAAAAATAAAACACAGTATACATAGTGATGACATGATGAATATAAGACAAGTAA
AGCCACAGGAAGAATGATACCATGTTTGATGTATAGGGCGATAGATAAAGTTTTTTTCGCGCTTTTCATATCACTTGACA
AGTTCTATGTATACTAAAATTTCAAATCTCGAGATATGCTCACTGTGGTGCTCACAGTGTGGCTGGACATTGTCAGGCAA
AACACACGTGATATGATACGCGTAACTGATCTCACCTGATCAAGATGGTAGGTAGTAACATTACCAAAAGCAAGCTCAAG
GTGAATCATATGACCTACATGCTGGATTTTTTATCCATTTTATATCATTATTAATTTTGTGATCATGTTGTATTTACAAA
TTGAAAGATGTTTGAATGCGTTCTTCGTATTTCATAAGATATATCCCAATACAAAGTGCTGCTCCTTACTATGCGTATCG
CTATGGTGCCTCCTGTATTTTTAGCTTGTCAGTACTTCGCAGCCATATTTTCAATGTTTCTACCCTAGaAAAAATTGAAA
TTCCATTTGGAAAATCTATGAAGTGGTATAGACACACGAACGAGATCTGCAGATTTTGTTGTAAAAATGTCTTAGTAGTA
ATAAACTGGGTCTCTGCTTCCTTGTGCTCCTTGAAGAGCTATAAACTATCCATGTAACAACCGGTAGCAAGACCAACTTC
GCCCCTCTTGATAAATCATTGTTTCCAAtTTTTTTTTCCGTTAAAACTGTATGCAATATGCGCTACAAGCATAATTTGGG
CTACTTAAACAATGCTCAAATAAATCTTTACTGAAGCCAGAATTTCTAAATGAAGTAATTGGCACATATATTTGGCCTAT
TACTAGAAAAACATTTTAGGACAGACCCTAAAATCCTCTCGCAAGCACTCGGTATAGATTTGCAAGCAATCTCGTCCTTG
GATCTTCCTCGAGCTTTCAAAGCCGTTCCGAATCTAAATTGCGACATGCAAATTCAAACCCAGGTGAAAAATGATGAAAA
TAGAACAAAAACCaAAAAACCAAAAGCCAAACAAAGGCACTCGTCCTCCTCTTTTTAAGAAAACCAGAAATTTTGGAATA
CCAAATGCACCGGTGATCCAAATTTCATCCAAAAGTCTACCTTTTCTGGTCATACAGGAACAACCTAACCAAAGCTTGCC
AGATGCACCTAAAGCCTGTATTTCTCTTGAAGAAGCGGTTGTTTACAAATAGCCTAATGCCACCGCTTCACGATATTCTG
GTATTTACAATATTACCATTCTTGCCGATAAAATCAAAACCAGCAAACGTACAAATTTTCCACTGTTCAAGGGACAACAT
TTTTATTTTTACACATTGTGTTTTTACATTTGGTTATGATCTTCATACTGACATTGATGTATCCTATAAAAATAGCTGGC
GAATCGCTATTAGAACAGCCCTTGACAGGGGAAAATCTTTTGTTATTACAATGAATAAACTGGCACGAAATGTTTTTCTC
ATATTGTCAATGCCTTGATCTTAATTTTGACATGGCCAGTAGATAATTTGGCTACTATCGAAAGATTCTAGTAATGTAAA
TTGCTTGGTCACGAGAAATCAAAACACCTTAGATTTTTTCTGAAGACAGGTAAGAAAAGTATTCCATATGTTGATATCAT
ATTCATCTCAAGTTTTCTTCCACCAGCGTACATGTTATTATCCAAATCGCCAGCGGCTGTCTTAGAATGGTTCCAAGAAG
TAGTATAATAAAACACCCTGTTACATTGGATTCTGATTTCAGCGAACCACACTTACGTACATAGGTCTTTGAAAGCTCAG
AAGTACATCAAATCTGACCTATGATATTAAACACCCATTGGCCGTTTTGCTGCCTAATTCCGTAAATGACAGCGTTTATT
TTCCGCGAGCTTTTATAACCATATACATGTTCATTCTGATATCGAACAATTCTCCACTAGGTACTTCATCATTCCATTGG
AAATTGGACTATTTACCCTTCCGAGACTATTGGAGAAGAGTGGGTATCTATGGCAGGCGAAGTTTACCTTAATTCTATAT
TCCAGAACATCAGAGAAAACTCCAGAACACATTGAAAACAACCAGATCCATTTGAGTAAGGTTTTCAATGGCTAGAGGTT
GAACAAAAGAAGAAAACAAAAaTaGAAAAAAAAAAAAAAAAaaaGaAAAATaGAGTTTAGTCATTATGTTTACTCAAAGa
AAAAGAGCGAGATATGGATTCTCATGTGCAGGTTGTACGGTATTTTCTAAAACTACTAGTAAAGCTGCTCTGCTAATATA
GTAAAGTGTGAGTTAGCCTTTCAAAATATGCTATCGTAACCTTATCCATTCACTATTTTGTTGAGTATGTGGCATACAAT
ATAGTGACAAAATTCGTAGCGTTCAGATTAGCATCTTTCTTGTATACGAACTAAGGACGTATACCTGAGAATCTAAGTAA
GTAGGAAATCTTTCATTACCTATCCACTAATTACCTTTGGCTTAGCATTCATCTTCGGTTCCAGACACTAAACACAtTTT
CTTGCATTTTCAAAAGAGTCCGCGGAAGGAATTAAGCACCtTTCCTTTTCCGCAGAGAGTTTCCGTGGACAGCACTCGTT
TGTAAAAATACTAGGTATGCAGGCAATTAATTTAGATTTTATCTCGAAGTACGCATAACGGAGTTAAAATTTAAGAATAA
AAAGGTAAATGTTGGGGCGGGGTATGCGTATTGCATGCGTAAGGGCGCGAAAATCATCTGCACAGGCACCAAGGCACCAA
TGCAGTGAGAAGTGGTGTGAtTTTTTTGTGCAGGGATTTTAAAGTGAAGAAAGCAGTGACGTAACCTTCGAGGATTGTAT
TAGGTAATAATAATCTCAAGCTCCTAGCCCAAGAATATACGAAGCTCCATGAAGGAGATCAAATCTTTGAGGTTTGCTGC
CCCTGAATGTATACAGAAAAAAGCAACCCAATACTATGGAATATATCGTCTTCTCTTAGAGAACAGCCATTGACCAGCCA
TATATAAATGGCCACTGAGACAGTTTCTTTTACCTCAACTTGTACTTCTTTTCTAAAATATTAAGATTTAAAAAACaAAA
ACaAAAACAAAAACAAAAACaAAAACAAAACaAAAAAACCAAACGaAAAAACCAAAAGaATGTCTAGTGTGCAATCATCT
TCTCATAATAGTATAGATATTCGAGACGCTTCTGGTACAGACGTTCATGTCGCACCACCTGTAGAAAAAGAGTGATCGGA
TGGATTTGTTGACAATGAAGTCATAAATGGGGATGCCATCGAGCCACCAAAGAGGGGGTTCCTAGGTTATCTTACTATCT
ACCTGCTTTGTATTCCTATCTCCTTTGGGGGGTTTCTGCCTGGTTGGGATAGTGGTATTACAGCAGGTTTTATTAACATG
GACAACTTTAAAATGAATTTTGGGTCTTACAAGCATAGCACTGGAGAGTATTATTTAAGCAATGTGCGTATGGGTCTTCT
AGTGGCAATGTTCAGTATTGGTTGTGCTATAGGAGGTCTTCTTTTCGCCCGTTTTGCCGATACTTTAGGTAGAAGGCTGG
CGATTGTGATCGTGGTGTTGGTATATATGGTCGGCGCAATTATTCAGATTAGTTCGAACCATAAATGGTACCAATACTTT
ATCGGGAAGATCATTTACGGTCTTGGTGCTGGTGGCTGTTCGGTGTTGTGTCCAATGCtTTTGTCTGAAATAGCTCCCAA
AGACTTGAGAGGTGGACTTGtTTCATTGTACCAATTGAACATGACCTTTGGTATTTTCTTAGGTTACTGTAGTGTTTATG
GTACGAGAAAATACGACAACACAGCACAATGGAGAGTGCCTGTTGGGCTTTGCTTTTTATGGGCCCTAATTATCATCATT
GGTATGTTATTGGTGCCAGAATCCCCAAGATACTTGATTGAACAGGAAAACCATGAGCAGGCACGTATTTCAATCGCCAA
AATCAACAAGGTTTCGGCAGAGGACCCATGGGTGCTTAAACAGGTTGATGAAATCAGCGTCGGTGTGCTTGCCCAAAAAG
AGCTAGGAGATGCTTCTTGGAAGGAACTGTTCTCAGTCAAAACAAAGGTCTTCCAACGTTTGATTACAGGTATTCTCGTG
CAAACCTTCTTGCAACTTACCGGTGAAAACTACTTTTTCTTTTACGGGACTACCATTTTCAAATCAGTCGGGCTTACTGA
TGGTTTTGAGACCTCGATTATCCTGGGTACAGTGAATTTCTTTTCCACCATTATCGCCGTTATGGTCGTAGACAAAATTG
GCCGTCGTAAATGTCTGTTGTTCGGGGCTGCTGGGATGATGGCTTGTATGGTTATATTCGCAAGTATCGGGGTGAAAAGC
CTTTACCCTCATGGCGACAATGGTCCCTCTTCGAAAGGTGCAGGTAATGCGATGATTGTATTCACCTGTTTCTACATATT
CTGCTTTGCAACGACATGGGCTCCTGTTGCATATATTGTGGTTGCCGAGTCGTTCCCCTCGAAGGTCAAATCTAGAGCCA
TGTCGATTTCGACTGCATTCAACTGGTTGTGGCAATTTTTGATTGGTTTCTTCACGCCATTCATCACGGGATCTATCCAC
TTCTACTATGGTTATGTGTTTGTAGGTTGTTTGGTTGCTATGTTTTTGTACGTCTTCTTCTTCTTACCAGAAACAATTGG
TCTATCTTTGGAGGAAATCCAATTACTATATGAAGAAGGTGTAAAGCCATGGAAATCTGCATCTTGGGTTCCTCCTTCGA
AGAGAGGAATTCCTGCTGAGGAAAGAAAGACTGAGAAAAAAGATTGGAAGAAATTTTTGAAGTTCCCAAAGGGTTCAAAT
TGATCATTGAGTGCATACGCTTGTCCTTATAGACAGCATTGTATATTATATTTTACCTAACGTTTAGTTTTAATTTATCA
CGAATTTATGAAGATTGTCGTAGCTATAATGACTGAAGGTAACATTGTGCATAGtTTTTTTTTCCTACATAACAGCGGAG
TGGGAAAAGTATAATTATGGCGGAGGGCAAAAGATGCGATGGCGATGACGATGGCGACGAGAAACACAGAATGAATCCTT
TTGAGAGATTCGGACAATAATTATTGAATATGTTTGAAGATATATTTACAGGAACATAACTCGTTACTTCTTCTCTAAAT
GAAAACAATATACAGTAATATAACATTATATAATCTACCGCAGATATCTAGTCATTACTATCAAGGCATTTAGATCATTT
CCAAAATCACACTTGGTCTAGAATTTCGTTAACAGCAGCAATTGGACCTTTATCATAAACGGTTTCTAGAGAGTGGGTCA
ACTGTGCAACAAAATCCTTGTTATCACGGATCTCAGGACTGAACAGGACTTCAATGTTAAGCAATTCGTGAGGATTTTTA
CCACCCTTAACTGCGGCCGCTTTCAAGGTTTCTGCCATAGGATCCTCAATTTCGAATGGTTTCCCATTCATGTCTACACC
AGTCAAGTAACGGAACCAGCCAGCGACACACACTGCCAATAACTTGTACTTACCATTTGGTTTGCGCAACTGCTCGTAGA
TAGATGGTAAAACATACTTAGGCATCTTACCAGAGCCCATCAAACAAATACGTGCCACGGTGTCCTGGATTGCTGGATTA
GAGAATCTTTCCAACACTGACGCAGTGTATTCTTCGAAATCAACACCTGGAACTTCAGGCAACAATGGAATGACTTCCTC
ATGCATCAAAACACGAATATACTTGTTGATTGTTGGGTCGTTGACAACCTCATGTATATAGGTGTAGCCTGCCAAGTATC
CCAAGTACCCCATGGCAGAGTGTCCACCGTTAAGTAGACGCAGTTTCATCAATTCATAGGAATCGACGTCCTTGACGACT
TGAACGCCAACAAGTTCCCATGGAGGACGGCCATCGGAGAAATTGTCTTCAAGAACCCATTGGATGAAAGGCTCTGCGAC
AACGGGGCATTGATCCTTAATTCCCCAGGTGTCAGTGACATACTTGCGCTCTTTATCAGTACAACGTGGGGTCACACGAT
CAACCATGCTATTAGGAGAAGTAACCTTGTCTTCGATCCAAGCAGCGAACTTCTCATCCTTCTTCAACTTGGCAAACGCA
ACAAGCATGTTCTTGACTGTGACACCATTTTGGGGCATGTTGTCACATGACATAATAGTGAATGGAGTAAGACCTTTTTT
GTAACGTAGCAACAAGGCCTCATATAGGTATCCGTACAGAGTGGCCGGATTTTCTGGATGGTTCAAGTCATTGACAATTT
CAGGAGCGTCGGTCATCAGCGAGTTTGTTGCTTCGCTGTGGTAGTAACCGTTTTCTGTGACTGTCAGAGACACGATATGC
GTGTCTGGATTGGCCATCTTTTCAATGACAGCTCTTTTATCATCGGGAGCGTACATGTAATCAGTAATGGAACCGACAAT
GTAGGCGTTAGTGTCCTTGATACCGCGCTCCACAACTGTGTAGAGACAATCTTGAGCCTTCATAGCATCGCGCATTAGTG
CATCTGCCTTCATTAGGCCGACACCACATATGGACCAGTCCTTCAAGTGGTGCTCCTGCATCAAACGATGCATGAAAACA
GCTAAATGGGAACGATGGAATGCACCGACTCCCAGGTGAACAATACCTTGTTTAACGCCTTCTCTAGGGTAAGTTGGTAT
TGGAAGGGTAGATTCAAAACTTTTGAGAGTTTTAGCGTTCAAGTTGGTAGCTGTTGTTTCGTTTGATTTTGTCATTCtTT
TTTAtTTCGGAATACTGCTATTATTATTACTATTATTATTTATTGTTGTTATTGTTATTACTATAACATGAACAATTTTC
ATATGTTAAGTCCAACAAAGGGCGTTGATGCGAACAATTGGACAATTCCTACTAGCTATTTATATGTAGGAAAGAATATA
TGAAACTTGGAACACTGAGGCAGCAATCGCTACAACGGTCTTCTCCGTGGGCCATGATGGTTCTCCCATTTTGTCTGAAA
CGTAAAGAGTATAGTATTTCTAGATATTTCCACGGCATGCGATGTCCTAAGCTTTTACAATGACGTATTGCTTGCTGTAT
CTCGAAGGAAAAATGGCGAGCTAAAGAACATAAGAAAAGTGCTTGCTACAGCTCTTGTGCGACTGTGCGGTGGGGTACCG
CGGGGTAAGGAGAACTAGGCACAAAGGCaAAAAAAAATCAAGAAGGCACGAATGAAGGCACGGAGGCTACCCCACGATAA
TTACCTCATCATCCCTTATTTCTCTGGGCGAGCCCCCCCTGAAAAAGAAAGTTTTACGCATACATGGGTGCGGAAAACAA
ACTTCGCGGGATCGATTTCTGCTTTGTGGCAAACAAATTACGTATTTCTTCCACAGGCATCGGAAGTTCTCGGGATGCAA
CAATTAACTAATCTCGTTCAATCTTGTTCGAAAAACTGCGGTCTTTTTATTGGACATTCTAAAGGCTCGCAGCACTTTAC
GTATCTCCGGTCTCGTATTCCCCTTCACATCTCAACTTGCTAtTTTTTGTTGTTGACGATAATACACTAAAACCGAAGAC
AAGCAAGCAGGCCACTCTTATTGGTTTTCTGTATAAGAAAGGTTATACAAAAAGAAGCCACTGATGTACCCTTGTGAAAT
CTAAGTTGGTTAGATCTGTTTCGACTGGAGTTACTGTGGGGCTGTTTAACTGGCGGCGCAGTCGCACGCGCGTCTGGCGC
CAGCGATGCCATTTTTCGTTGATAGATTCATAAACAATTGACGTGTATACATGAAATACGAAAAAGAACTTACAAAAGCA
AGATCGAGAGATAAAAATAAGCTTTGTACAAACTCAGTAGAATGGTATGAAAGATTATGTATTTCTTGTCGAATGCAACG
ATGTTCAAAAATCATGCTTGTGCGTGCCAGGTCTGAGTACCTAACGAGTATTTCTTCGAGAACATATTCATGTCTCTGAA
TATAACAGTAGAAAGACGCACCAAGTCGCGATATCTCTCATCAATGTGGCAGTAAGATACACATTGCCCTGCGGAACGGT
ATGAGTTGCCTCTTTCTTTTTCTCTTGCACACAGACACAGACAAAGAAAAGCTCGAACAACTCAGACGGGAAAGGATAAA
ACGAATTTTCCTACAGGCACTCGCGCTTGCAAACAAGGACGACATAAAGTTAACCTCATTATTACTGCTAAGTTTAAGGA
CCAAAACACAATAATGGATGGAGAACAATAAATTCAATATTAAGTTTAGGTAATAATTTACCCCCGCCCCCACAACCGGA
TGGTATGACTATTTATGCTTTTATTCCTTCTTTTCTCGGATTCAAACAGCAAGAGTAATAGCAAAGGCATGTAGAAGAAA
AATAAGCAATTTTTCAAGGAGCTTTTTCTCTTTCTGTCTTTCTCCATAGTGTGACCCAGAATGTGGCCCGGAAACAACAG
ACTTTTGTTGTAGTTTTCCACTGTAGTAGTGTGCTCAACAAAAAAGGAAACTATGGAAAAGTTTAGCACGTATAAAAGAT
GAGAAATTCTGTACCTTGAAGCAAATGCTTTAGCCTGTGAATTATCAAACGCAGACATAAATAGTGAACATTTTAAAATG
GAGCACATATCTTCAGCATCCTCATTTGGAGGCGATATGAAAGAAGCAGTACAGACCCAACAgGGGGAGGTAGCGCCACA
GACGTCTAATGAAAACAAAAGAGCATTTAGCTGCGAACACTTCGAGTCCGCTGGTGAATACGTTCTGATTGAGGGCCGGA
TCCTCAGAAAGGGTGACGCAAACATCTTCTTAGAAGACCTAACTCCCGCTACACACAAAGAGCTACCAAAGCAAGTTGGA
TTTGCCAATCCTCTTCCACTCGGGCTGGCCTCTTTCTCGTTTATGTGTTTAACATTGGGTTTGGTTAACGCAAGAGTGCG
CGGGGTCACAAATCTTTATTTATTGAACGCATCCTTTAtTTTTGGTGGTGCTGTTGTTTTGCTATCAGGACTTCTCTCCT
TCTGTGTCGGAGACACATTTTGTATGACGGTTTTTGGCTCATTTGGAGGCTTTTGGATTAGTTGGGGGTGCCTAAACATC
GAACAATTCGGTGTAACTAAGGCATATGCTGATGATCCTCAAGCACTACAAAATATACTGGGATTTTACCTTGCCGGATG
GACCGTATTCAATTTTCTGGTTATGGTCTGTTCCATGAAAAGTACCTGGGGAATATTCCTGCTGCTATTTTTCCTGGACC
TGACGTTTTTAATGTTATGTATCGGTTCTTTCACACAAAGCGTCAATGCGTCCATGGCAGGAGGATATTTTGGTATATTG
AGCAGCTGTTGCGGTTGGTATTCCTTATATTGTTCAATTGCGAATAAAGATAGCTCCTACGTCCCTTTAGTCGCATATCC
AATGCCAGGTTCTCAAATTGTATGAGAGGCGCTATTATTTCTTCTTTTGCTATGCATTACTATTTTATTTGGGCCTTTTT
ATTGTCGAGAAAAGGGTACTTTAATTTGACTGGAGAGACACCGAAGGTGGCTTGAGATGAAAACACAAGATTTGTGTTAC
CGTAATTAGGAAGACGTATATTTAGTCATGGGTATATGATTCGTAGATAATCTCATAGTTTTGGTTGCCATTATTGATAC
ACCACAATAAGAAGGTGGCCGAGACATTCAATAAAACTGTTTTAGTTCTAGTTATGAAAGAAATGTTTATCTCTGTCATA
ACAGTGATTACTCATGGTATATATTAGTTTTTGCAGAATGTGCTGGTGATAGGGGAAAGCTTCACAAGCAGTTGCGTTTA
AATATATGAGGGTAATGTGATGAAGGACTCGCACTGATTATAGACCTAGTGATGCATCCTCAAGCAAGCTGCTGAGGAGT
ACGTTGTTATAATTGTTAAAAGAATTGCGAAGTACAGTACAATAACTTGTCCAAAGGTTCGAAACTTGCTCTGTATTTGT
TTTCGGTAGTAATGTAAACGCATATCGGACGAACAGTGGGAAAATTAGAGACCAGAACTATGGAAAAATGAGATGACTTT
ACATTCGGCACTGTTAGAGATAGATATGTAGATAATATTCTATAGCAAGATTGGTAAACTCATTAATTATAAATATATTG
TCACAAGGACATTATAATAAGGGTAGAAATCATTAAAAATTATAAAAATCGAGAAGAAAATGCAGTAGATACAGACCCAA
AAAAGACTAGCTCTTTAACTCTGTTATGAAAATAGTACTATCACCAAAATTAGTAAAGAGAGTAAACGAAAAAAAGAATA
AGTGTATAATTAAAATATTCAGTTTGGCTATTATATAACGGGGATATTTTTTGCCACATAATCATAGTACTGTGGCTTGC
ATTTATAGTTTAATAAATCTTCGATAGCGGAGCCGTATTTGATCAACTGAGGTTCTTGCCAAGCAGATTGCATTATGCCA
AGACCAAAAGGTCTGCCATTAGCCTTTTTAACACCTATCGGTAATGTAATCATTGGATAACCAGCTTTAGCTGCTTGCTG
GTATGTGATTGACAAACCACTTGGAACCAAAAGACCATCCAGCTTGAAATTTTCACCGGTATTAGGATCAGTATAGTTAA
GTGCGTGGTCAATAACTTCATCTCTGGAAGTTCTTCGAACAAATTCGACAGCTTCCCAGTAGGTCGCATTCTTGATACCT
CCCCAGGCCAGAGAGTCTAAGAAAGAATCTTGACCAGATGAAAAGGCAGGATGTGTATTATTGTATCCGCCTTCGCTACC
AGTGAAGTTATAGTTATATGCAATAATGTCTTCTAGGGAGCGAATATTTGTGTTTTCCAATTCGCTCAAGTAAGACTTGA
TGTTATTATAGAAGTCAACTTTCACCACAGTGAATTCACTCTCATTTGCTGATCCAAAGTCCCAATCCCAGCCACTATCT
GAAATAACATCTAAATTTCCAAAGTCGGTATTATTATAAATTGTAGCTCCTGCGTCTTCAATAACTTTAATAACTTCTAA
AAGTCTAGGAATTTCATCAGTTCTGGCATATGACCAAAGCTTTTTCCATGGTAAACCAAATCTTGCACCTTTCAGAGCAC
TTTTGTCGGTCAGATATTTCACATAATCACCATCATCTGGAACTTTACCAGTTTGGTTCAGGGTGTACACGTCTTTCTCA
TCAATCCCCCACATATATTGGAAAGCATATACTGCATCACGGACAGTCCTAGCCATGGGTCCAGTTGAATCCTGATGTTC
CGACTCTGGAATTACACCAGACCTTGAAGTTAAACCAACTGTTGGTTTAAAACCAACAATACCATTCCTCATTGCTGGAT
CAATAATACTACCGTCAGTTTCGGTTCCTAATGAAAACATTATCATATTTGCAGCTACAGAACCAGCACTACCGGAAGAA
CTACCTCCCGGGTTGGTAGTAAGATTAAAAGGACAGCGTGCTTGGCCACCTCTAGCGGAGTAACCCTCAGAGTAATCTGA
TGATCTCATATCTGCCCATTCACTTAATGTAGAGTGACCAAACAACACAGCACCAGCATCTCTTAATTTGGATACAACAT
GAGCATCTCGTGGCACTACTGAACCCAAAAGCATCCATGAACCGCATGTAGTATCCATTTTATCCTTCGTTGCATAATTG
TCCTTAACTAAAAATGGAATACCGTGCAATGGACTTCTAACAACTCCTGCTGCTCGTTCGCGATCTCTTTCCTGTGCAAT
TGAAATAGCATCGGGATTGACTTGCAATACACCATTGACATACGAATTAAGTTGAAAGTAGCGGTCTAGATAGCAGCGCA
CAACATCCTCTGACGAAAGAACACCTTTATCGAAGTAACCCTGCAATTGGTCTATCGTAGCATCTTCCAACGTAATACCT
CTACACATATTCATTGGAAATAGTTCAACTGACTGCGTCTGAGGATATACAAAAGTGGTTGTGTTTACCATTTGTGTTTC
ACTTGGTTCATTCGCTAAAAACCGTTTCCATAATCTTTCAATTGGCGAGGCTTTAACCGATGCCAAAGACAACCCTAATA
GTACAACGTTTTTGATTCTCATAACTTTTTGATGATCTGTCGATCTGAGTTACATTCTAATCCCAGGAAGATGGCAATGC
CACATAGGTGCTGTATATAAACGAATTGAATGCTATATGCTACCATTACATTGATCAATGACAACATATTACATTCGTAT
AGCGGTACTACGATAGAACGTACAAAGATAACGCATATCGCTGGCAGAATCTAACCAGATTGGCAATTATTGTGTGAAAA
TCCTGTTCTATTATCATTTTGCACACTTTTCGATTCTCAATGGAGTCAAAATTCGACTTTGCTCGTATTTTCAAGCAAAA
ATAACAGTGATAGTACCTTCACCCTCATCCTAAAAACATTATTCTTCAAATCAAAACGGCAAGAGAATTAACATCAGCAC
CACTCAATAAGTGTCATTACGTTATCATAAAGtTTTTTTTTTTTCCCCGtTAGGGAATTTCTGAAGAACAACAAGAGCCA
AAACCACTCTATAGATATCGTGAAAATCTCTACTCTTCGATTGTATACCTTGCTCTGCGCATAAAATAAATTGATACAAT
CTTCGACATAGTGATAGCATCCTTATCAAGCAATCAAAATTCGCAATTCCCTCTTATCGCGAGAGAAAATTCTTGAACGA
TAAAATCCAGAGGTTCCAGTATTTGTCAGATTAGCCTCCATGAGTAGATACATGATAACAAATTaGaAAAAAAAAGGaAA
CAACATTGAGTTTTCCtTTTTTCAGATCCGATGCTCTTCTCATACCCCATTCACTCAGTGGAAATGCTCATTCGGTTGTT
GGATTTAATGTCAAACTAAGAGGCCATAAGAATCGGTTTTTCCTGTTGAGAAAAATTCACAATAATCTTCCAATGATCTG
TTCCTCTATTACCACATTTACCTCCCAGATTCAAAAACTGACCAATACATATATATAATATGTAAAATAGTGCTATAAAA
CTCTCTGTTGTGTAGTACACTTCAGCTTTGGATAGAAAATCTGCAAGATAGATACTCGATAAAGAATACATTCTTCTTTT
CTTTACAAGGTTACAAAAATATGTGCGATAGaAAAAAAAGATATCAGCGAAAAGAATAAGGATGATTTGTAGAGGCTGTC
TCCGGAGTTCCGGTTTTCTGCAGTTGTTTCATCTGGACTGTTGCTACTACTGCTACTGCTACTTGCAATTGCAGTGGCAA
TTGACGTTTGGTATTCAGAATTCTCTGAATAGGACGTCCAACTAATGTTATAAAAGTCCCTTGTTCTGATGGGACTGCCA
GGTGTATACATCCATGTACTGGAGTATCCGGGAGCAGGCGTGGCACCTGGGACAACGTCAGAAATAACCTTAATATCCTC
TTCCTCATCGTTAAAGCTAGCCTGAGCAACAGAGACTTCGTGTTCTTCTAGATTGTACACAACGTATGCGTCGACAAGAA
AAGCATCTCCTAACACGAATCCCGAGTCAGTGGCTTCAATATTCAACAGGCAACGATCCTTGGCTGGTGTCACGAAATTA
GATATGTTTGCAGAGATATCGAATCCTCCAAAATCAAAAGACAGTTGAATATTGTTGATTAAGCCACTATATTAAAAAGA
AAGGtTTTGCTTTTTTCTATGCGATTTTCTCATCATCTCGAAGTTTTCAATAAAACTGATAATGATAGCTTTCCCTAATC
ATCGTCAGTATGGCCTTCCAATTCATCCTTCATAAACGCTTCGACAACATCTTCAGTGGTTCGAATGGTGCCTCTAACAG
TGTTTTCCGGACACTTTTTTTGTTTCACGAGGTGGTAAGCTCAAtTTTAATGCATCTAAAATCTAGCTGAGTTACAATGC
TTGTAATGTTTCCACTCTTTGGATGATGTCAATTTACCGCTGGGTACGTCGGTGAGTGATTTCTGCTAGTCATAGTTCAA
CAGCTTCCTTGGATGTAACGGAGGCAATTTATTTACTCAATTCTTACTAGACTGAATGTTAAGATACTCTAGGCTTAGCT
AAGTTGGTATTGACTTGTAATTACACGTTTTAATTAAGGGTCAAATGATCATAATTAGCGTCAAGATTCACTAATGCACA
AGTATGCTCTACTATTTAGAGTTCAAATAGTTTGATTGTAGTGCGCAGAATCCTGAATTACTGCCGCATACGCACGACTC
CCAACCCATGGCTACTATTTGATGTTCTAATTCGGAATGAAAAACAATACTACCCCGGTAATCGTTTAGGACATGCCGTA
CAAGGCTTAGACAATAGGGCTTTTGAACGAGGGTCCAAACCAAATTCAAATACTTTCTTTGATTGCAAACGGAAGCGCCG
CAGGCACGTAAAAGGGTTGTACCAAAAGTACCTCGTTATCCTGTAATCCAAAGTCCTACATTCTTTACATACGAGCGTTT
ATAGGTACCAGAAAACGTAGCTTCATACTCGAAATTTGTGGAAGATGGATTCATCGTTCAAGTACCTCTTCATATTAACA
ATAAAGATGGTGCGAAGGATGAAATATGAAAGGCGTGAGGTAGTGAATGAGAACCTGTTAACGAATCGTTCGAGTACTGA
TGATCGATGAAGGAATGGGTATAAATAGAACTGCTTTGGTCATCTTTCTCTGAGAATATGCCTTCATTTCTTTCTTTCCA
ATAAAGCTTATATCAACACTAACAAACAAAATAAAAAACAATGGTCAAATTAACTTCAATTGCTGCTGGTGTTGCCGCCA
TCGCTGCCGGTGCTTCTGCAACCACCACTCTAGCTCAATCTGACGAAAAAGTCAACCTGGTTGAATTGGGTGTCTACGTC
TCTGATATCAGAGCTCACTTGGCCCAATACTACTTGTTTCAAGCTGCGCACCCAACTGAGACCTACCCAGTTGAAGTTGC
TGAAGCCGTTTTCAACTACGGTGACTTCACTACCATGTTGACTGGCATTGCTCCAGATCAAGTCACCAGAATGATCACCG
GTGTTCCATGGTACTCCAGCAGATTAAAGCCAGCTATTTCTAAGGCTCTATCCAAGGACGGTATCCATACTATTGCAAAC
TAGAGACTGATGCCTTTACGAATGAAATTCCATAAACCTTAAGAAATaAACGGAAAAAAAAAAAAaGtaCTTTTTTTTTT
TtGATAGTATAAATAGTTGATTATATGTAAGTGTATATTAATATTGTTACTACTGGTCAATTGTGATATTTATGAACAAC
TTGGCGGAGCAAGGACAAGAATCCTCTCTTCCTTTTGTGGTATTCTTCGATGTGTGTCCATTTCAACGACATGGGTCATC
AATATCTATGTTAAAAAATCATATTTTAGACTCACTTGCTAGTAAACCGGTTGATGCTATTGTTAATATATAACGACAAA
TGTTCAAGCAATTATATAACCATTTTCTTCCATATTCACCTTAAACGAGGTCGCCTTTATTTTTTTTTtTTTTTCtAGGG
CATCGATCGGCCCGGAGTCGTCGCCTTCAAATGTGTCAAATTTTTAAGATTAAAGTTATCGATCTTGAAGTTTTTCGTGG
CAGGAGGGTTTCTATTTAGTGTTCAATAAAGGCTTTCATGAGCTTTTGTATATTCCTTGATTAACAATAAATGTGGAAAA
CAAGAAGGGTAATTGTGAAAGAGTCCGATTGTAGTTGATGAACAGTAAAATCACTTATTATTTAAGGATTCCGCTGCGGT
ATGCGTTTTCTACTGATGTGTGGAGCAAGCCACGCCATGTGATTAACCTTGCTTGATAAAAACACAAACCATCGTTCAGA
ATATGCATGGAATATAGCATCACTGGGAGGAGAAAGACAATAAGTTTTGCGCATATGGTAGGATGGTGGCACATCGAGTT
CTCTCAACCAGTGAGAAATAGGGAAAAAGAAAATGGTTGTAATGGTAAAAAGTAGTCTCGTTTTGGTAATTCGCAGCTGA
CAAACTACAAAATATATAAATTGaAAAAAGTTGTATTTATCTTTACGCTAAGGACTCCTCACTGCAGGATAATTGCGCTT
CTTTAATGTATGGCCACAGTTCCACATTCAATGATAGAGCCCGCATAGATTTCTTCGCAGATAGAACGCGGTAGAAGAAG
TGGCTAAAAAACCATTCACAGTCAATCCCATCGTAGAAAAACTCTTCATTATTCCAGACtTTTTTCTCAAACAAGTACCT
ATTCATTTTCCTTGCAATTTCGTCCCATCCATTCGCACCACTTTCTTGCTCATTTATAATAGTCGACAAGAACTGCATCT
TGTGTTCCATGCTCATAATCAAAACCCTTATATTTTGGAAACCTTGTACCAACATGAAAAGAATCCACCCGAGATACAAG
GTGCGTAATAGAAGGCACATTCCCCGTGACACATATATGCAGCAaCaAAAAAATTAAGGAATGGTATCAACATaAAAAAT
ATTGGAAATCCTaCTTTAAAAACCAAGTAAGCTTAAATCGGTAAGCTTCCTTGGGAAGTTTAGCATCTTCCAGGCCAACA
GGGCTCCATGATTTTTCAGTATTAAACAACTTCCATTGTTTTTCAACTTCTCTAAAATAAACTCCCAATGCTTCTTCAAT
GTAAGGGACGGAATCCTTAAATGACTTAACCTTGGCAGCTTCGTCTTTTTTCAAAGAGAAGGGTTCGAGAAGGGTTGTTC
TGAACGCTTCTTGGCAGCCCATGGCATTGAAGAAAAAGTACCTAGTATTCCAAGCCTTATTTTCATATAAGTACGAATTT
AGATTTGCTGCAACAACTTCCCAATCATGAGGATCAGAACTTGGTGTGTTTTCAGTAACCTCTTTGCAAAACTGAATGAG
TTGTTTCGATAAGGAACGCTTACGAGAAAGTCCACAAATAACAAGGACAAATATTGGTCCCAGAAACAGGACCAGAAGTG
AAACTATAAGTGGGTAAATACAATTGTTGGAAAGTTTCCACCAGACGCTAAGTGGTAGCCATAATAGCATCCAGATGCGA
AACGCTAAGGACTTGTAAATTTCATAACAAAACCAGGTAAAGCTGCTTCTGAAAAGATCTTGAGGTAGAACAATCTTTTG
GGATTCGAGCTGTTTGAAGGATAACACATCTACACTCTTCTCAtTTTTTAAGTTCATTCTCTTTCATTTTCGGTAGTGAG
ATGGCAGTTCGAGGGGTTTTTTATTCGAGATAGTAACTTCTGGCTTTTCGCTTTTATACAGCACAGCAGAAAAAAAAAGC
CGCCGAGGCGCGCGCGTTCATGCAATGGCTCAGTAACCTCGTGATAGAAAAAGGGAAACAATATTGGGCTATTTTAGGCA
AAGAAACTCAGCTATTCGAAAAGGGCATCCATTTCATTTCCGGTTTTCTATCTAGCCAACTCGATAATCGTAATAACGAA
TTTACAAAACTTTAATGCGGGTACATCACGGTGTGCCGTAACTTTGGTTTACATTTAAGGTGCGACCAGCAATGTCACTG
CTCGTACAGCGGTTACCGCTTGAATGAAATACATATTTTAAGCGTAGATTTCCTGTGACAAAACTGTGTAAACATCTAGT
AGAAAATAGACGTAGCTGTCACAAATATTTACACAGGAAAGAGTCTGTCCTACGTATCTGACATGAAGATTCATAGAACC
AAGTTACTTCCCAATGTGGACAACCTTTCGATACCATGTCAATAGCTTCCCCTTATGTTCGGTGTCACTGTAAAACGGAT
CAAAGCAAAACCTAGAGGTACGGTGGTACTCAGATCATGCATGACCTCTGGGTAATTAGCACTTCTCCCGCCTGTTTTGA
GATTCTGTATATAAATATTGCAAACAAAAGGATAGAGCGCGGATGGCAGCCCTTACAGTAAAAAtTTTTCGtTTTAATCA
TGCGTCAGTGTGAGATTCTATGACAATAGTATGAGAAGATGGGGTGAAGTAAAAGCGTCTGTATGACTATAGAGTACAGT
TATATTACAATATATGGAATAGAGCATAGTGGTATGACGATATTAAGGAACTTTAAGTTAATGATACCATGATAGTATTA
AGACGCAATTAAGTGTGTTTATGTATTATGGTTGAAGAATAGAATATTTTTATGTTTAGGTGATTTTAGTGGTGwATTTT
TTTGTAATATTGGCATAAGTGTATATAAATTGAGTGGTTAGTATACGGTGTAAAAGTGGTATAACGTATGTATTAAGAGC
AGTTATACAATATTTGGGGCCGCCGAATGAGATATAGATATTAAAATGTGGATAATCGTGGGAGTTATGGGTAAATGGCA
CAGGGTATAGACCGCTGAGGCAAGTGCCGTGCATAATGATGCGAGTGCATTTGGTACTGATTTAGTGAGGATGGGCCATG
GATTGGAGTGGAATGTTATGGCAGGGTAAGTTTGAGAGTAGTATATACTGTAGCATCCGTGTGCGTATGCCATATCAATA
TACAAGTGAGGGTGAGTATGGCATGTGGTGGTGGTATAGAGTGGTAGGGTAAGTATGTATGTATTATTTACGATCATTTG
TTAACGTTTCAATATGGTGGGTAAACAACAGTACAGTGAGTAGGACATGGTGGATGGTAGGGTAATAGTAGGGTAATGGT
AGTGGAGTTGGATATGGGTAATTGGAGGGTAACGGTTATGATGGGCGGTGGATGGTAGTAGTAAGTAGAGAGATGGATGG
TGGTTGGGAGTGGTACGGTTGAATGAGACAGGGTAACGAGTGGAGAGGTAGGGTAATGGAGAGTAAGTTGGGAGACAGGT
AAAaTCAGGGTTAGAATAGGGTAGTGATAGGGTAGTGTTAGGGTTGTGATGTGTGTGGtGTGTGGGTGTGGtGTGTGGGT
GTGgtGTGTGGgTTGGGTGTGGTGTGGGTGTGGGTGTGGGTGTGGTGTGTGTGTGGGTGTGGGTGTGGGTGTGGgTGtGG
KKGTGGTGTGTGGGTGTGGtGTGTGGgTGTGgTGKGTGGGTGTGGTGGTGGGT

>Sc_unk_RTM1-cluster
GGACTGACACTCGGTAATTGTGGTAAAAATGTTTCCAAAAAAGGATCCAACAATAAATACAATGGCAGCTAAAAGCATAG
GCACAGCGTCAAAGACGTAGATGAAATATTCGTGCGATATTATGAATCCATCATACCCTTCTACAAACTCGACTAGTCTC
ACAATCGAACGTACCATGATCAATATACTCGAAAGCATTAGTGTAAGATTCAAAAACCACCATTTTTTCGATATATGACT
GTAGAAGGGGCAAACCCTCGCAACACTGTATGAGAATCTGACCTCATTGATGATGAAAACCCCGAAAAAGACAATTTGAA
TAACCAGGCCCGCAGTAATAAGATTCGAACCGGTCGTTCTACCGTTGACTGTTGCCATTAAGCCCCCACCAGCAGCCTGA
AGACAAAAACTAACCACATCTCCAAACACAAAAAAACTAGTCCCAAAACGAGAGGAAACGATCATAAGGGATTCACACCT
CATAACATGCAGTAGCCTACCAAACAGCATATAAATAGTCGCTGCATACAAGGCAGGCGCAATTAACAGCAGCACTGCTT
GTATGACGTACGGCGCTATCTCCTTTGTGTTAGACGATGATACTGCTCTTGCAATGTAGCCCACAATTTCCATTATGCAA
CCAAAGAATAATGGGATGAAGGCAGAAAATGTCGACCTTACTGTCAGTTTCTTATAATTTTTCTCCCCCAAAATAATGGC
TGTGATAGACTCGCACTTATCAACAGGAGTATCAAAGGGATTGTCGACTTCTGGCTTAGAAGCCTTTCTTGCATCCCATA
CTACCTGGAAAGAGTATATTAGTGTTGTAACTATGAAAAGAACAGTTAGTGCTATTGCAGCTCCCTTACTAGGTGTGTAT
CGATAAAGCTCCCATTCAGAGCCACTAGAGTCATTTGACATTGTCGAAAATATACTCGATTTCCAATTGCTTACTTGAGA
TATCAGGTGTTACATCATCCGCCAATTAATGAAGCACACATTTTATTTCATCCTTTTATAAAATTTTAAAGAATCGTTTT
CTTTTATTTTTTTGGTTATATAATCTATAATTGAAAAATTACAAACCATCAAAGCTTGTTAACACTACTATCTAATGATG
ACGTGCACATGGAAGGATCTCGGGCTGATAATGCTCCGGCACGTGGTTTAGATACTCAACTTGCACACCCAGAGAATACT
CGTCGGGCTTTTGTTCCGACGGACTATTTCCGAAACGGTTGTACACGGCATTCCGTGTTTTCTTTTCTTTTTCTCACAAA
TATCCTCTCTCTCCTCTAAAGATGGCTCATCCTAGAAGCCCTCGGATAGAGATCTACATAGTTTAAATACATGAAAAGAC
ACAAAAGAGGAGCCGCAACCAACTCTAAAGTCTATAATCCATGACTAAGCCACCCAATTTGTGAATTTTTCCACAGTTAA
TTTTGCTAGCCAATCTCACCAAATCAGCCTGTCATTATTTGTTGGAGTCCTTCTCAGACACTACGTTCAACTCTCATTGT
GATTTGGCCTGCGTACCAACTAAACCGCTCCTATTGCTCTCTAAAAAAATTTCTATGGGCATGCAAATATAAGATAGCGT
CCTAAACACTGCTGCAATAATACTTATCTATCTCTTTTAAATCATCCCATAACTCGTCGTCTGTATTCAACTCTGGGAAA
ATATCAAGGTTGAGAAAGTAGCGCAAATAATCAAGGTCTTTAGTGGCAACATTTCCCATATATTGCGCTTGTCGATATTC
ATCAGAACTTAAAACCTCCCTCTCACAGCTTTCGATAGTAGTTATTATGTCTCTCCCAAGAACTTTCTCGATGCCGTGTA
TAATATCCCTATGATAGTCCGACTTATTTTTGTCTCTTATTATGTGCTGAAACAAATCGGACCTTATATCTAACGTTTCA
TTGCAGAACCTCGCTGTTGTGTGATCAAAATCCGTCAAAATGGCCATTAATTCTTCCTTTGAAACTTTTTTATACTGCCG
ATAAACTAAACAGCACACGCGAACAAAAATGAAGATACATGTGATCTCCATTAAAACTATCCTTCCCGGATGATTATATT
GCTTCTCTGCACCATTTTCTGAGCACGTAATGCGGTCGAACAAACTCGCTACTCCACAAAATAGAGAAATATGGTAAACA
TCGATTCCGGCGGGGGCTTTTACTGCTTCGAGTAAAATGTTTAACCCCATCTCGCTTATGGGCCGAACGTGTTCCTTGAT
TTTTATATTATCGTTCGCACGTAGAATGAAAGTAAAAGTTTCAACTGTAGTTTGAAGGATATCTTTATCATACTCACCTA
TCTGATCACTGATTAGATTGCTACTTGTACCATGAAAAATACTCTTAAACCGCATCAACAAGTTCCCTATAGCCTTAAGA
CATGATATTCGACTGTATGCAAAGTGTATGCAAAACCTGAAAACATCATCGTCCAGCAAGCTTTTTTCAAGCTCATGCAC
AACCGTTGTTTTCAACACCGTGAATCCCTTCCTTATTTCATTTATTCTTGTTAGTAGTTCCTCCACAACTTTGAAATCCA
ACGCAGTGATCCCCGAAAACATTCTATAATCCGTAAACTTGCGATTGTAAAGTACATTTGAAAACACATCATTGATGCTA
ATCGAGAGAACAATGTATCCAAACATGATGTGGTCCTTCAACGATCCATAAGTAAAATCAACACGTTCTAGCATTTGCCA
ACTTGACATCGCATCATCTACTCCAAGTCTCATTATTTGTTGGGGGAGTAAACATGTCACGGTTGAGCTATCAATCATCG
GTAGCTTTCCGGTGACTACCACGTACCATTTGTCCCACCAGTAAGTGTCCCACCATATTTCACGGAGGTGGTTTGCATGC
TCTTCATTCATCCCAAGATAATATTCCCATCGGCTCAATCCCAGATCTTGCACTTGTCTACATAATGGTGCGATAACCCC
ACCTATTATAAATGAATTGTCTTTCCAGTGCCGCTGCTTAACAAAGCATAACAAATCATGTAGAAATTCAGCGTCGAGTA
ATCTAAAATTTAGGGAATTTTCCAAAAGTGTGTAACAGAGCGTAGACAGCAGTTCTTCAACTTGAAAAAAATGCTCAAAG
ATATTGATATTTCTTAACAAGTGGCGAGATGACGTGAAGTGTTTGCCTAAAAGTTTCACACAATACATAAATAGTTTTCT
GGAGTCCTGAATAGAACTTCCGCCCTCCTCTTTTAGTTCACTTCTCAATGATGGTGGGATAGCATCAATCGCTTCCTTCA
AAGTCTGATTTCGAGTGAAGGGTACCTTACACCCAAAGAACTCTATCAAAATAAACTGCAACCGATACACAGGCGCTATC
AATTCCCATTTGTAGCTGGAGCTCCCTGCATCTAAAAACTTTAGAAGAATATATACAGTCTCTTCCGTATCCTTCTCTCT
GGACTTTACTATAAGCTGTTGTATTAGCCAGCATATTCCTTTTGGTGACATTACTGATATAGGCGAATAGAGGCCAAAAA
TAACATCCACTGCCTTTCCTTTGCTAACATTTTCAAAAGTACTAAAAGCATCAAACGCAACATAATTACCGCCTAGCAGC
TGATTTTCGAGTGCCCCGTTATCCTTGTATGTACGAACTGATTCTGAATTTAAATTAACATGTTGAAATGAGAGCAGAGT
TTCAAGCTGTCTATTGATATCTGCGATCGCATTAGTTGCGTATTCAGACGAAGTAGCGACGCTGAGCTTTAATTTCTCCA
AAATATCAATGCTCTTTTTAAGAATCTTGACCTGCTCTAGAATATGATCATCTTGCTTGTAAAAGCTGAGTTTTCCCTCA
TCACCCTTAATCATATATGTACAAGTAATATGCCGTTGCAAGCACGAAAAGCAGGGTAGACTACCATCACATTTTACTTT
CCTGTTACCTGCAGTTTTTGTCACGCGGTAATACTTTGTGCTTTCGTTTTGTTCAGATATTTTGACCCAGATC

>Sc_EC1118_1M36-cluster
TCTTAACTGGTATCTTGCTAATAATTCACTAAAAGACTTGAATTAAAAAGAATGAAGCTTGCAGATGTTCTCGGTGCCGT
TGCTTTCACCAGCTTGATGGACTGGGAGGCTTCTCAAGAAGGATATGGCATTCAATATATTCAGTCCACAGATGACAATG
AGAATGGCCTAACAGCTGTTGCATTGGCAAGAAATGGTTCATATATCGACGACATAACTGTTTATGGTGATAATCCCATT
CTTCCCTGGCTGCAAGAGTTTTCCGCAGAGCTTGATGACTTTGCTCAGCAACTATACAGCCAGGGTATCAGTCAAACTCA
ATACAACGAAGGAAACTTGACCTTCTCAAGTGCGTTGACGTAGTGGATTACGATCTAGCTTATATGTCATAACGTAGTAA
GTTTATTGGACCCTTCTATACGTTATGTAAATGTAAGAATTACATATGCACGTAGAAACTATGGTTTCTTAAGCACTACC
GGATTAAAGGTTTACTACTATATGTTTTCCTTGTCCAAAACATTACTGAAACACTACTCATATCATGCTTCTGGGTTATC
AGATTCAACATAGTGGTATGACATAATGTTCTAATGTGGAATCTGTGAAAGTATTGAATATTTTAAAATAGCATCTGTTT
AAGCAAATGGCAAGATTATATGGTACTAAAGATGACAATATTAAGGAACTTTTACGTTAATAATACCATGATAGTGTTCC
TACCCCAAGTAAATGTGTTTATTTGTTATTATTGAAGGATAAATTGAATGATGTATTGTTTTACGTTTGATTGCTTACTC
TTAATTGTTTACCTCTCAATAAGGTATGTAGCGTTATAGTAAGTAGCGCAATAGATGGATGGTAGGATGAGTGTTGGTGA
AAGGGGACAGATATTGTGACAAGAAAATGAAGTGGAGGTATATGAAGAAGATGAGGATACGGTAGCATAGTAAGATAAGT
GATGTGCGATATTTCAGTATAATATGTAATGCTATCATTTAGCTTCTGTTGAAGAAAAACAGACAGTAATAAAGTAGTAG
TGTCCTGATTGACCAGTGTACGTAATTTACTCATCTACTTCATAGTGATAGTGCTTATTGTATTATTTATTTCCATTTCC
TTTTGATTTTATTTATATCACTTCTATTATTTTAAGTCATTCTATTTTATTGTCTATTTATTTTAATATCTGATTATTTT
GTCACTTACGTTTATGCTTTTATATTTACTGTCATAATTAATTTTTTTTTTTTTTTTTATTTATTCTGCTCTATGTATTT
ATGTGTATACTTATAGAACCGTACACATGTACGGAATTAGGCTATATAGCCATCTTGATCGGCCATATAAGTTATCAACT
CATGCAGCCGCTACCACACGTGTTACCTGGGTTTCCCGTTAAACATCCACCCCCTTCATAGTTACACGACTGAGCGGCAT
TTATTTTGTAACAACAAGTACCATAACTGCCGCCTGCTTGAGGAAAAGTACACGAGTACCCCTTTCCACCAGCGTTCTTG
CAATTATGGGCGCTCTTAATCTTGTTCCCTGAAGCAAATCCTTGACCGCAATTAGCTTGCTCGTCGTTGTTATGGCACCT
ATATTGACCGCGTCTGGCCAGAGCGTCAGTGCCGCCAGTAATTTCCGTCACATTTGTATTTTCAACCTGTGCCGTGTGGT
TCAGCTTCTTAAAAATGTTTGATTGCCATGGTGAGAATTGTGCTAAGTAGTTAGCACTGATATAGGTCGTGTACGCACTA
AAATTACTCTTAAAAGCCTCTTTGTATGCCTGGAGCACATCATCTACTTTAATCTCACCGATAATGTCTGGGTGAGTAAT
ACTAAAGCCTGAGTCGGAGTCGTACTCAATAATGTGACCAGACACTAACTGTTTTCTATAAGGTAGTGTATTGCCGATAT
CATTCTCGAAGTCGTGAAAGCTAAACTCACTATCAGTAGTCACGCTATTATTTATGTTATGTAACTCTGCCTGAATAAAA
TCAGATTGAGCACTGACCATAGTGAATAGGGTAGCAAAAAAAACTGAATAACAGGTATTTCATATATATTTCTGTTGTAC
GATTCTCTATCGTGATATAAGT

>Sc_YJM789_YJM-GNAT
ATGATAAAACAAATAACTAATGTAACGTCAGAAGAACTAGTTGCTATTCTAGATATTTGGCTTCAAGCAAATATTGATGC
GCATCACTTTATTCCAAAAGAGTACTGGGAAAGAAACTATGAATTTGTCAGAAGTACTCTACCAAAGGCAACTTTATTTA
CTTACTGTGTAGGAAATGAGATCGTTGGCTTTTTGGGATTAATGGGAAGCTATATTGCTGGCATTTTTGTTAAAAAACAA
TGGCGCAGCTGTGGCATTGGCAGAAAACTAATTAATACTGTAAAGGCAGAAAAAATGAGACTAAGTTTATCAGTTTATGA
CAAGAACGAACGTGCAATTAGTTTCTACTTATCAGAGGGGTTCACTTTAAAAGAAAAGAAGATAGAAAGTGAAACGAATG
AAATAGAATCAATTCTTTTTTGGGCTAGCAACCGTTAG

>Sc_1278b_MPR1
ATGGATGCGGAATCCATCGAATGGAAACTAACTGCAAATTTACGTAATGGACCTACTTTTTTTCAACCGTTAGCCGACTC
TATTGAACCATTACAGTTCAAACTTATCGGATCGGATACAGTGGCAACTGCATTTCCTGTATTTGACACCAAATATATAC
CGGACTCACTCATTAACTATCTTTTTAAATTGTTTAATTTGGAAATTGAAAGTGGCAAGACTTATCCACAATTGCACAGT
TTGACAAAACAGGGATTCTTAAATTATTGGTTTCATTCATTCGCTGTCGTTGTTTTGCAAACCGATGAGAAATTTATTCA
AGATAATCAAGACTGGAATTCAGTTCTCTTGGGCACATTCTACATCAAGCCCAACTATGCTCCGCGTTGCTCGCATAATT
GCAATGCTGGCTTTCTAGTTAATGGTGCCCATAGAGGTCAGAAGGTTGGCTACAGGCTTGCCCAGGTATACTTGAATTGG
GCACCATTGTTGGGCTATAAATACTCTATCTTTAATCTTGTCTTTGTTACCAACCAAGCTAGTTGGAAAATATGGGACAA
ATTAAACTTTCAGAGAATTGGACTGGTGCCTCATGCCGGAATTTTGAATGGTTTCAGTGAGCCCGTGGATGCCATTATTT
ATGGTAAAGATTTGACAAAAATAGAACCCGAATTCCTCTCCATGGAATAA

>Sc_K7_AWA1
ATGTTCAATCGCTTTAATAAACTTCAAGCCGCTTTGGCTTTGGTCCTTTACTCCCAAAGTGCATTGGGCCAATATTATAC
CAGTTCCTCAATCGCTAGTAACAGCTCCACCGCCGTTTCGTCAACTTCATCAGGTTCCGTTTCCATCAGTAGTTCTATTG
AGTTGACCTCATCTACTTCTGATGTCTCGAGCTCTCTCACTGAGTTAACGTCATCCTTCACCGAAGTCTCGAGCTCCATT
GCTCCATCAACCTCGTCCTCTGAAGTCTCGAGCTCTATTACTTCATCAGGCTCTTCAGTCTCCGGCTCATCTTCTATTAC
TTCATCAGGCTCATCAGTCTCCAGTTCATCCCCTTATGATGAAAGGTTCAATTCGCTTGATTTGAGTGTTCACGTCTCCG
CAGGCTTCTCCGCAGGCGTCTCCGTAGGATTAGAGCCAAGTGCAACCACCGCATCCGTGACCACCACTCTATCCCCTTAT
GATGAAAGGGTCAATTTGATTGAATTGGGTGTTTACGTCTCCGATATGAGAGCTCATTTGGTTGAATACTTATTGTTTCA
AGCAGCTCATTCAACTGAGCCCCACCCAACTGAGATTGCAGCAGCCTTTCTTGACCACGGTGATTTCACTACCCGATTGA
CTGGTATTTCAGGTGATGAAGTGACCAGAATGATCACTGGTGTTCCGTGGTACTCTACCAGATTAAAGCCGGCTATTTCC
GAAGCACTTGCAAAGGATGGTATTTACACGGCTATCCCAACCTCTACTTCTACAACGAGCGATACATATATCAGTTCAAG
TAGTCCCAGCCAAGTCACTTCATCCGCTGAACCTACTACTGTCAGTGGAGTCACCTCTTCTGTTGAACCTACCAGGTCTA
GTCAAGTCACTTCATCCGCTGAACCTACTACTGTCAGTGAAATCACCTCTTCTGCTGAACCTCTCTCTTCCAGTAAAGCA
ACCACTTCCGCAGAATCTATCTCCTCTAATCAAATCACCATTTCCAGTGAACTAATAGTTTCTAGTGTAATTACTTCCTC
TTCTGAGATTCCTTCTTCCATTGAAGTACTTACTTCAAGCGGGATCAGTTCATCAGTTGAACCCACTTCTTTGGTTGGAC
CTTCTTCTGATGAATCCATTTCTTCTACTGAAAGTCTATCTGCCACATCCACTCCACTTGCTGTTTCTTCAACTGTGGTC
ACTAGCTCTACCGATTCAGTTTCTCCTAATATTCCCTTCAGTGAAATCAGTTCCTCTCCAGAGTCGTCTACTGCAATTAC
GTCGGGCTCATCCTCCGCCACTGAATCGGGCTCATCAGTCTCCGGTTCAACTTCTGCCACAGAATCAGGCTCATCCGCCT
CCGGTTCATCTTCTGCCACAGAATCAGGCTCATCAGTCTCCGGTTCAACTTCTGCCACAGAATCAGGCTCCGCTTCTTCG
GTTCCTAGCTCATCCGGTTCTGTCACAGAATCAGGCTCATCCTCATCAGCATCTGAATCATCTATCACACAATCTGGTAC
CGCTTCCGGTTCATCAGTCTCCAGCACGTCCGGTTCTGTTACACAATCTGGTTCCTCCGTTTCCGGTTCATCAGCTTCTT
CTGCTCCAGGTATCTCGAGTTCAATTCCTCAATCAACCTCATCGGCTTCCACTGCCTCTGGTTCTATCACCTCCGGTACC
TTAACTTCCATTACATCGGGCTCATCCTCCGCCACTGAATCGGGCTCATCAGTCTCCGGTTCATCTTCTGCCACAGAATC
AGGCTCATCAGTCTCCGGTTCAACTTCTGCCACAGAATCAGGCTCATCAGTCTCCGGTTCAACTTCTGCCACAGAATCAG
GCTCATCCGCCTCCGGTTCATCTTCTGCCACTGAATCAGGCTCATCAGTCTCCGGTTCAACTTCTGCCACAGAATCAGGC
TCATCAGTCTCCGGTTCAACTTCTGCCACTGAATCAGGCTCATCCGCCTCCGGTTCATCTTCTGCCACAGAATCAGGCTC
CGCTTCTTCGGTTCCTAGCTCATCCGGTTCTGTCACAGAATCAGGCTCATCCTCATCAGCATCTGAATCATCTATCACAC
AATCTGGTACCGCTTCCGGTTCATCAGCCTCCAGCACGTCCGGTTCTGTTACACAATCTGGTTCCTCCGTTTCCGGTTCA
TCAGCTTCTTCTGCTCCAGGTATCTCGAGTTCAATTCCTCAATCAACCTCATCGGCTTCCACTGCCTCTGGTTCTATCAC
CTCCGGTACCTTAACTTCCATTACATCGGGCTCATCCTCCGCCACTGAATCAGGCTCATCCGCCTCCGGTTCATCTTCTG
CCACAGAATCAGGCTCATCAGTCTCCGGTTCAACTTCTGCCACTGAATCAGGCTCATCAGTCTCCGGTTCAACTTCTGCC
ACTGAATCAGGCTCATCCGCCTCCGGTTCATCTTCTGCCACAGAATCAGGCTCATCAGTCTCCGGTTCAACTTCTGCCAC
AGAATCAGGCTCATCCGCCTCCGGTTCATCTTCTGCCACAGAATCAGGCTCCGCTTCTTCGGTTCCTAGCTCATCCGGTT
CTGTCACAGAATCAGGCTCATCCTCATCAGCATCTGAATCATCTATCACACAATCTGGTACCGCTTCCGGTTCATCAGCC
TCCAGCACGTCCGGTTCTGTTACACAATCTGGTTCCTCCGTTTCCGGTTCATCAGCCTCCAGCACGTCCGGTTCTGTTAC
ACAATCTGGTTCCTCCGTTTCCGGTTCATCAGCTTCTTCTGCTCCAGGTATCTCGAGTTCAATTCCTCAATCAACCTCAT
CGGCTTCCACTGCCTCTGGTTCTATCACCTCCGGTACCTTAACTTCCATTACCTCTTCGGCTTCTAGTGCAAGCGCAACT
GCTTCCAACTCCCTTTCTTCCAGCGATGGTACTATCTATCTACCAACTACTACAATCAGTGGTGATCTAACTCTTACTGG
TAAAGTAATTGCAACAGAAGGTGTTGTGGTCGCAGCTGGTGCCAAATTGACTCTACTTGACGGTGACAAATATTCCTTCT
CAGCTGACCTAAAAGTCTACGGTGACTTGCTTGTGAAAAAGTCCAAAGAAACCTATCCAGGTACCGAATTCGACATCTCC
GGTGAAAACTTTGACGTGACCGGTAACTTCAACGCTGAAGAATCCGCTGCCACCTCTGCATCCATCTACTCCTTCACTCC
AAGTTCTTTTGACAACAGTGGTGACATTTCCTTAAGTCTATCAAAGTCCAAGAAGGGTGAAGTCACTTTCTCTCCATACT
CCAATTCTGGTGCCTTCTCTTTCTCGAACGCTATTCTCAACGGTGGTTCTGTTTCCGGTCTACAACGTAGAGACGACACT
GAAGGTTCAGTAAACAACGGTGAAATTAACCTAGACAATGGAAGTACCTATGTTATTGTCGAACCAGTTTCTGGAAAAGG
TACAGTCAACATCATTTCCGGTAACCTATACTTACACTATCCAGACACCTTTACTGGCCAAACTGTTGTATTCAAGGGTG
AAGGTGTTCTTGCCGTTGACCCTACCGAAAGCAACACTACTCCTATCCCTGTGGTTGGATACACTGGTGAAAACCAAATC
GCCATTACAGCAGATGTCACTGCTCTTTCTTACGACAGTGCTACTGGTGTTTTAACTGCAACACAAGGCAACTCACAATT
CTCCTTCTCTATTGGTACTGGGTTCTCCAGTTCTGGCTTCAACGTCTCCGAAGGAACATTTGCTGGTGCCTATGCTTATT
ATCTAAATTACGGAGGTGTTGTTGCTTCCAGCGCTACACCCTCATCCACATCTACCACATCAGGGGCTACCAACTCTACT
TCCGGTTCCACTTCATTTGGTGCTTCCGTAACTGGTTCAACCGCTTCCACTTCATTCGGTGCTTCCGTGACTGGTTCAAC
GGCTTCCACCTTGATTTCCGGCTCCCCATCTGTTTATACCACAACATTAACATATGCAACAACCACAAGCACAGTAGTTG
TCTCCTGTTCAGAAACAACTGATTCGAACGGTAACGTCTATACCATTACCACAACCGTACCATGTTCATCTACCACCGCC
ACTATCACTTCTTGCGATGAGACCGGATGTCATGTAACTACGTCTACCGGTACCGTCGCCACTGAAACCGTTTCTTCCAA
ATCATACACCACTGTTACCGTCACCCACTGTGACAACAATGGCTGTAACACCAAGACTGTCACCTCTGAGGCCCCTGAAG
CCACAACCACTACTGTTTCTCCAAAGACATACACCACCGCTACTGTTACTCAGTGTGATGACAATGGATGTAGCACCAAG
ACTGTCACTTCTGAATGTCCTGAAGAAACTTCAGCAACTACTACTTCTCCAAAATCATACACTACTGTTACCGTTACTCA
CTGTGACGACAACGGCTGTAACACCAAGACTGTCACCTCTGAGGCCCCTGAAGCCACAACCACTACTGTTTCTCCAAAGA
CATACACCACCGCTACTGTTACTCAGTGTGATGACAATGGATGTAGCACCAAGACTGTCACTTCTGAATGTCCTGAAGAA
ACTTCAGCAACTACTACTTCTCCAAAATCATACACTACTGTTACCGTTACTCACTGTGACGACAACGGCTGTAACACTAA
GACTGTCACCTCTGAGGCCCCTGAAGCCACAACCACTACTGTTTCTCCAAAGACATACACCACCGCTACTGTTACTCAGT
GCGATGACAATGGATGTAGCACCAAGACTGTCACTTCTGAAGCTCCTAAAGAAACTTCAGAAACTTCAGAAACCAGTGCT
GCCCCTAAGACATACACTACTGCCACTGTTACTCAATGTGATGACAATGGTTGTAACGTCAAGATAATCACCTCTCAAAT
ACCTGAAGCTACTTCAACCGTCACCGCAACTAGTGCTTCTCCAAAGTCATACACTACTGTCACTTCTGAGGGTTCTAAAG
CAACCTCATTGACTACTGCCATTTCCAAGGCTTCTAGTGCAATTTCCACATACTCCAAATCTGCAGCTCCAATAAAGACC
TCTACTGGTATCATTGTCCAGTCCGAGGGTATTGCCGCAGGTTTGAATGCCAATACTTTGAATGCATTGGTCGGTATTTT
CGTTCTTGCTTTCTTTAACTAA

>Sc_K7_BIO6
AAAAAGTTGCTCGCTTTGTTACCAGATACCCTGGAATGTGCTTTACTGGCGGATTCTGGGTCTATTTCTG
TCGACATTGCAATGAAGATGGCTTTAAGATACCATCATTCATTGGGGAATACAACGAAAAAAAGATTCTT
GACAATTAAGAAGGGCTACCACGGTGACGCTTTTGGAGCCGTATCAGTTTGCGACCCTGTCAATTCAAGG
CATAATACTTATAACGGGTTTCTCGCTGAAAACATATTCTGCAAGGCTCCAGAAGTCCGCTTTGATTGTC
GTGAAAAGGACGTTGAGAAACTGGTAGAGGAACTCGATGTAAAGCCATTTGCTGAGATCATTGATAAACA
CCATAGTGAAATTTCTGGTGTTGTGATGGAAAGCATCGTACAGGGCGCTGGTGGTCTAAGAATGTATCAT
CCATATTTCCTGAAACGTGTCCGTGCACTCTGCAACGACTTTAATATTTTGTTGATTCTTGATGAAGTTG
CAGTGGGGCTTGGAAGAACGGGTATGCTGTTTGGATTTGAGCATGCAGGGATAGTGCCAGACATAGTCTG
TCTAGGTAAGACTTTGACGGCCGGATATTTGACGTTATCTGCAACAGTTACCACCAGAGAGATTGGTGAT
CAGATCTCCAGTGGACCTGAGGGTTGCTTCATGCACGGACAAACCTATATGGCAAATCCGTTAGCATGCG
CTGTTGCAAGTGAAAACTTGTCGATCTTAATGGAAGGTAAATGGAAATCTCAAGTTCGACAAATAGAAGT
CCAGCTGAAGAAAGAGCTGGTGCCCTTACTGGAACACCCCATCGTGGCTGATGTAAGAATTCTAGGGGCT
ATCGGTGTTGTCGAGGTTACAAAACGTGTGAACGTCGAAGTCTTACAAGAGCAATTTATCAAGGCAGGTG
CGTGGATTAGACCTTTCGGTAACATAATCTACATTCTACCTCCATACATAATTACTTCCGAGGAGTTGAC
CGTCTTAACAGAAGCTATCAGATCTGTTCTAGACTTTATTTAG

>Sc_K7_BIO1
ATGAACACAAAATCACTCGACTTTTATGAACCACTTGAAATTGATGGTCAAAAATACATTAAGATGACTA
AGAAGGAAGACCAAGGCGTATATGAGGCCGGAGTGACACAGGAAGCATTTACTGCCAAGGATAAGTATGA
TTACAAAGGAATTGTAGAGAATTTGGAAAGATACGGGCTTTGTATAGTTCCAAGCTTTATAGAACCATCC
AAATGTGATCAGATCTTAGAGGAGCTCGATCCCCATTTCTACAGACACGACGCATGGCAGGGTTCACCAT
TCCCAAAGGAAACAACGGTGGTGACAAGAGCAGTCCTCCACTCTCCTACTGTCTTGAAGGAGGTTGTGTC
CGACCGTCTGTTTTGCGATATGGCAAACCATTTTTTAAATGAGAAAAATTACTTCTTGACTGGAAATGTC
ATCAGGAAGTGTTCAAGTGGTATTCAGCTAAACTCTGGTATTGTCTACAAGGTTGGCGCTGGTGCTGGTG
ATCAGGGCTACCATCGAGAAGACCATATCCATCATACCATTCATCAAGCATGTGACAGTTTCCAATACGG
AAAGGAAACGCTACTCGGAGTAGGGGTTGCTTTCACGGATATGAACAAAGCTAATGGGGCTACGCGTGTG
ATTATCGGTTCGCACTTGTGGGGCCCACATGATTCGTGTGGGAAATTCGACAAGAGGATGGAGTTTCATG
TAAATGCTGCCAAGGGTGACGCAGTTTTGTTTTTGGGCAGCCTTTACCATGCCGCAAGTGCGAACCATAC
CCTAGAAGATAGAATTGCGGGATATTTCTTTATGTCACAGGGC

>Sc_K7_EHL
ATGGGAGTTGAAGAATTTTCGATCCATGTATCAGAAAATGAGCTTGAAGATTTAAAGAGACGTTTGTCGAGCGCAAGAAT
TCCAAAAAACGTGGAAAGAAAAAATTGGAATTTTGGAACAAATGCAGAGTACCTAGCTGAAGTTATAAATTACTGGAAAA
ATTCATACGATTGGAGAAATATAGAACAAAAACTCAATGGTTTCCATCACTTCCAAACAACGATTTCCAACATACGGATC
CACTACATCCATGAGAAAGGAAAATCAGCCAATAGTATCCCTATTATTTTGACTCACGGGTGGCCAGACAGCTTTCTTAG
ATATACAAAGCTGATTCCACTATTAACAGACCCTGAGAAATTTGGAGTGAGCTCAGGAATTTCATTTGATGTTGTTATTC
CTTCGCTTCCAGGTTTTGGTTTTTCTGATTATCCTGCAGGTGGTTCTATAAACAATGACACCATTTCCGATATTTGGTTA
GAACTCATGAAAAATAAGCTGGGATACGATCGTTTTTTAGCAGCTGGTGGTGATATAGGCTCAGGTGTCACTAGGTACCT
TGGCTTCAAATATCCTCAGAATTTGATTGGCATTCATTTAACCGATGTTGGAATTATTCGAGATTTGCTTAATCAGTCCC
AGTTACAAAGTTTCTCTTCAGAGGAACAGGAGTATTGTAAAATTGCATCTAATTGGCTTGATAAAGAAGCAGGTTACATG
AAAATACAGTCTACTAAGCCTCAAACTTTAGCTTTCGGACTCACTGATTCGCCTGTTGGATTGGCTGCATGGATTCTGGA
AAAGTTTCATTCTTGGAGAGACCTACAGACAAATTTACCCCTCGACGATATTATAACGAACATCATGATTTATTGGTTTG
GAGAAAATATTTATACGGCTACTCGTGTTTATTATGAAAATAGCCATTTTTTGAATCCTATCGGAACGATAGAAGTGCCT
ACTGGAATTTGTTTATTTCCGAAAGACATCTTATTGCCACCACGAAAATGGGTCGAAGCTCATTTTAATGTTGTCCATTG
GGGAAATGTAAAGAAAGGTGGACATTTCACTTCTATGGAAAATCCAGAAGAATATGCGGCGGACTTATTTCTTTTTTTAA
ATAAGCTTAGGTAA

>Sc_K7_chrIV-cluster
AATATACGCAGCGATTTCCCGTTCTGTAGGCAATTGATATTTAGAATGGTACGGATATTGAGTCCAAGTAACATTCGCGG
TATTTCTTAATAATGATATCGGTAATGATGGTTTAGGAGATGTAATAGATGTCAACTGAGATACAAACAACTGTTCCTTC
TTTGTCCATGGATATGGAACCTTTTGTTTATCGAGAAGTTTATACTTTGTAGCTTCTGTGAATTCCACCAAAGAATCCTG
GTTTATACACATGTTGGCTGCTGTGTATAAGTCCCTTTTAATAACTGATTCTATGTGATCTCTGGAATTCTCTTGCACCA
ATCTCAAGGCAATCTGGAGAGAGGATGGCGATTTGGTTAGCAATTTCGTTTTAATTTCTTGTGCGAAGGCCTTACCTTCT
GAGGAACCCTCGTACTGACTCAAATTATTCATTATGTCTTCAATGGTGCCACTTTTAGACAAGTTAAAACAGGCTTCAAT
AACGTTTAATTTCTCGTTAGAATATTTGAAAACATAGTCTTTTGGAAATGGAGATACAAATTCGTCGATGGATTGGTTAA
CCATTCCGAAGAAATATGCAGACTGTGCATCGTTATTGAAGGGGGGGCTAATTTCGCCCAATCTTTTTTGCAAAGCATCT
AAATTTTCACTACTAATGTAATGTGATGCTAATCCGAGCATATAAGCGTCTGCTCCGGTAACTATTTCTCCTGTGAGACA
TAGATACAGAGCCATCTGTGAGTTTGAGTTAGCTACTGTCACAATTCTAGGGAGAGCAAAAGTTGAGCCTACATCTGGAA
AAAATCCAATGTCCATCTCAGGCATGGCCCATTTGGTGTTTTCAGTGGCAATTCTAAAGGGCGTATGAATAGACAAGCCA
ACCCCGCCTCCCATGGTGATACCGTCCATGAAAGTAACAATTGGTTTCAAGTAAGTTGCTATTTGAAAATTCAAAGAATA
TTCAGCAGTAAAAAATTCGATGGATTTGTTAAACTCTTGCTTGATATTGTGTGTTGCCACAGTAGCCACGTCACCACCAG
CACAGAACGAACGTGGTCCATTGGACGACTTTAAAATAATTAAGTTTGTAGTGCCACTCTTGGCATACTCATTCAAGGTC
TTGAACATGGATTCTGACATTTCGGTATTCAAGGCATTGAGCTTGTTGGGCCTATTTAAAGTAATAACTCTAGCGGTATC
CTGAGCTGTAAATAGCACAGGAGGGGTGCTACTGGCATTTAACTGTACTCGAGTACTCATGAATGTGCGTGTGGTAGTTC
TAAATCCGTACTTAGATGACGATTGGGCACACTTTAGTGTATATTTTAGCATTATTCGTGGTGGCTAAGCAGAATCAGGC
AATATATATATATAAATATATACAAATGAGGAGTCCCGTACACATGCGCAGGAAATAAGATACTGTTCATCCTCTCGGTT
ACCCATCAATGCTTTGCCTCCGAGATTTAACGCTTTTGTTTGTACTTTGTTTCTCCAATTCCGAAGTTCCGAAGGGTGAC
CCGAACGGTATTGCTGAACAAAGCGAAGATTGGTACAAAAAGCAAAGAGTTGGCTAAACCTTGCTGAATCTTTGGGATCC
TAAGATTGTTCACTGCAAATGTGTTAGTGACGACTGCCCTCCTTGTTATAATGCTTAAAGTGTTTGCTTTGAGATACTGG
ATGTTAAAGAATTCAAGAGATATTTTGTGACAAAGAAGTTGACAGCGAACTACTTCCCTACAAACTTGGAAAGTGATACC
GATAAGATATGCCTCTCCAATCTATGAGCACAACTGATCAAATCTTATTCTAGTTAGTGGTTAGTTACTTATAAAATAGT
ATAGCACCAGTGATGGTAAAAACAAATGTTTTGTGTAGTGTCTGGGTGTTATGAAAACATTTGCCATTCTTTTTTTTTCC
GGCGCTTTTCTTTTTTTTTTTTCTTTTTTTTTTTCAGCTTGAATTATCGATGAATCATTAAATGATTCTTTATGGACTTC
GACGTTATATATACAGAGTTTTTTCTGTTTAAAAAGGAAATATAATCATATTTAATACATCGATTTATTGCTTCACTCTT
CCCCGAGAAATCTGTAATAAACTTTTAATAGCATAATGTCTCAACAAGATAATGTCAAAGCCGCCGCTGAAGGTGTTGCT
AACTTACATCTCGATGAAGTTACCGGAGAAATGGTCTCTAAGTCTGAATTGAAGAAGCGTATCAAGCAAAGACAAGTCGA
AGCTAAGAAAGCTGCCAAAAAGGCTACCGCCCAACCAAAACCTGCTTCCAAAAAAAAGACAGATCTGTTCGCCGATTTGG
ATCCATCGCAGTACTTCGAAACAAGATCTCGCCAGATCCAAGAATTGAGAAAGACCCATGAGCCAAATCCTTATCCACAC
AAGTTTCACGTTTCTATATCCAATCCTGAATTTTTAGCCAAGTATGCCCATTTGAAAAAAGGTGAAACTTTACCTGAAGA
AAAGGTTTCCATTGCCGGTAGAATTCATGCCAAAAGAGAATCTGGTTCCAAATTGAAGTTCTACGTTCTTCATGGTGACG
GTGTTGAAGTTCAATTGATGTCACAATTGCAAGATTACCACGACCCAGAATCCTATGAAAAAGATCACGATCTTTTGAAA
AGAGGTGATATTGTTGGTGTCGAAGGTTACGTCGGAAGAACTCAACCAAAGAAAGGTGGTGAAGGTGAAGTTTCCGTTTT
CGTTAGCAGAGTGCAATTGTTGACACCTTGTTTGCACATGTTGCCAGCCGACCATTTCGGTTTCAAGGACCAAGAAACCA
GATACAGAAAACGTTATTTGGATTTGATCATGAACAAAGACGCCAGAAACCGTTTTATCACTCGTTCTGAAATTATCCGT
TACATCAGAAAATTCTTAGACCAAAGAAAGTTTATTGAAGTGGAAACTCCAATGATGAACGTCATTGCTGGTGGTGCCAC
TGCCAAGCCATTCATTACACACCATAATGACCTTGATATGGACATGTACATGAGAATTGCTCCAGAATTATTTTTGAAAC
AATTGGTCGTCGGTGGTTTGGATCGTGTTTACGAAATTGGTAGACAATTCAGAAACGAAGGTATTGATATGACACATAAT
CCAGAATTCACTACTTGTGAGTTTTATCAAGCCTATGCGGATGTTTATGACTTGATGGATATGACTGAATTGATGTTTTC
AGAAATGGTCAAGGAGATCACTGGCTCTTATATCATCAAATACCATCCGGACCCTGCTGATCCAGCTAAGGAACTAGAAT
TGAACTTTTCTAGACCATGGAAGAGAATTAATATGATTGAAGAATTGGAAAAAGTATTCAACGTCAAGTTTCCATCTGGT
GACCAATTGCATACCGCTGAGACTGGTGAATTTTTGAAAAAGGTTCTTGCCGACAATAAATTGGAATGTCCACCTCCATT
AACTAATGCTCGTATGTTGGATAAGCTTGTTGGTGAATTAGAAGACACATGTATCAACCCAACTTTCATTTTCGGTCACC
CTCAAATGATGTCTCCATTGGCCAAGTACTCAAGAGACCAACCTGGTCTATGTGAGCGTTTCGAGGTCTTTGTTGCTACA
AAAGAAATTTGTAATGCATACACTGAATTGAATGATCCATTTGACCAAAGGGCGCGTTTCGAAGAACAAGCTAGACAGAA
GGATCAAGGTGATGACGAAGCTCAATTAGTCGATGAAACCTTCTGCAATGCCTTAGAATACGGTTTACCACCAACCGGTG
GTTGGGGTTGCGGTATTGATAGATTGGCCATGTTCTTAACCGATTCCAATACCATTAGAGAAGTTTTATTGTTCCCAACT
TTGAAGCCTGATGTCTTGAGAGAGGAAGTCAAAAAGGAAGAGGAACATTAAGATAAACGATAGTAGAACATGTTGTATAA
TGTAGGTACTATTATTCTAAGATAAAACTTGAATATAAAATTTTTTTACCATAAGCCTATTTTATGGCATGGAATCTGAA
AAAGTTCGTTCATAGTAAATTAAAAAAACAAATAACAAAATAAATCTAAATATCTAAATATATGATGAAATGGAGTAAGG
AAAAAGATAGGGAACACATAATAGGCCCTGCCTATCATTGTTTGATACCAATATTAATTTCTGTATGGATTGTAGTAGAA
GTACTGTACGCTTCGAATGGATCGCGCTTATTGTTACTCTCCAAATCGTTTTCCGGGTTGTGTGCTCTCTGAGTTTTGAA
GTAGCGCCTCTTCCCTAACTTGTAAAGTTCAGCACCAATCCAGAATGCAATTGTGAATGCAATGGCGAGACCCCATTCAG
GACCAATTGGTTTATGCAAAAACACTTTATCATTAATAACCGGAATATAGACGACAGGGAAGGCAGACACAAATCCAAAA
ATGATTGACCAAAACAAAAACTGGTTTCCCCAAATACTCTTAAAAAATTCCTTAACTGGGCTGTCAGTGTCTGGATGCAT
TCTGAAAAAAGATCTTCTCATATCAACCACTTCCCAAGCCAAAATCAAAGCACACCATGTCATAGTTGCGAAGGCTGCAG
AACGTGATCTATAAACATCATGACAGCTACCATTATAAGATCTATCACAATTAACTCCCAATTCACCATTATTTATTCCG
TAGAGCGACCCAGTGAAGGAGGCCATACAAGAACCGGCCATCAAAAACCCGTATGCAAATGTATCGATAATAACTTCCCA
GGTGAAAATACCAACTTCTGAATCGTTAGGAGGTCTATCCATTAAATCTGGAGCAGCCTTTTCTAGACCTAGCCCCATAG
CAGGGAAACAAGAGGTGACAACGATAATCCATAAAACTTCCACAGGCGATAAGGGAAACACTAATTTTCCGTTCTCATCT
CTGAATACTAAACCAATGATCAAATACAAAGCCTGAGCAACATTTTCTGCCAATAATTGTAGGACAAACTTCTGAATGTT
ATCCGTCATCCTACGACCTTCTTCGACAGCATTCAAAATAGAAGCAAAATTGTCATCGCTTAGAACAATATCAGACGCTT
CTTTGGAAACATCTGAACCATTAATACCCATTGCAATACCAACATTGGCCATTTTTAGAGATGGAGAATCGTTAACACCG
TCACCTGTCATTGCGCAGAACTTCTTCCTACGGTGTAAAGCTTCGATCATTCTGACCTTAGTCTGCGGAGAGCAACGGGC
AATAACTAAAGGTAAGACGGGCAAATCGTCCACTTCCTCCTCACTTAGTCCGTCAAACTGAGATCCGGTCATGACCATAC
TGTCAACAATCTCTTGGGAGTAATGGTACAAATTGGTGGGTAAGATACCAACTTCTTGAGCAATAGCCTTTGCTGTACCC
ACAAAATCCCCAGTTAACATATGGACGTTAATACCGGCCTGATGAAACTTCTTGACTGCACCGGCAGTCTCGTTTCTAGG
TGGATCGTAAATACCAATCAAACCTAGGAAAACTAAATCGCTTTCTGCGGCAGCCCTGTTCGAAGTATTATTCTTCAATT
GCTCGTCACTTTGTTCATCCTTGGTAAAAGATTTGGAAGCAAACCCCAAGACTCTTAAACCTTCATTTGATAGACTGTAA
ACATTTTTCCTTATAGTTTCGACATCACAATCGGTCAAAGGCGTGATTTTTGTACCATCCTTGCCATACCAAGAGCTGCA
ACAGCTGATAATGCTTTCAAAAGCACCTTTTCCATAAACGTTGTATGTTTCGTTGTGATTGTTGTAGTATACAGATGACA
TTCTCTTCACTGTCGAATCAAATGGAAATTCAGCAATATGCTGGAATTGGGCATTACTGGGTTTCTCATTGTGATCCAGT
AGAGAAGATTTATCGCTTTCATTACTTTGATTATTCGATTTCTCACCGGTAAGGGCATTGCGAGGTAAATCCATCTTGGT
AGCAAATACCTGAATGGCAATTTCTGTTGGATCACCGTGAGCTTTCCAACAGTCAGTTGCGTCATCTTTAAAAACAGTAG
CAATGTTGGCCAAAGTGGCGGTTTCGAGCCATTTTTGAAATAGATCCATGTCAATATCTTCTGGTAAATCCTTTTCGTAT
AGGCGATCCTTAAAGTTTTGGAGAATACCGACGTCACCATCCTCATTGTGGGAGTACTCGTAAGGTGAAAGCCTTGGAAT
CAAGTTCACGTCACCTTCATTAGGATCAAAGGGATCATCAGAATTCGAGATAGTTATAGTACCAAAGCGAGGGATCCAAA
TCTGCCTTGCTAACATTTTTCCCTGTGTAAGAGTACCGGTCTTGTCAGAACAAATGTCGTTAACTGCACCTAGGGCCTCC
AAAGAATCTAATTTTCTTACAATAACATGTCTAGAAACCATAACGGCAGCTCCTACAGACATAGTAATAGTCAAGACAAC
GACTAATGAAGAGGGAATCATAGATAGGGCAACGCAAATGGCATAGATAGCTATACCCTTATCTACACTGAACTTTTGAG
AGGCCATAACAATTATAGCAAACAAAACAGCTATCCAGAAAAGCAGTACCGCCAGTTTAGAAAGTTTCCTGTGCAAGGGT
GTGCCGACATTTGTACCTAAAAATGCACCAGTGATTTTTTTTGTCGATATCCATGTATTCTGTAACCATGATTTATTGGG
ATCGTGCGAAATAAGACCTGCATCACCTTGTAAAGATTTTGCAATTTTACCAATTTCACTGTTCAAAGCTGTCTTGATGA
CAATACCCTTCGCCCTTCCTTTGACAACGGTAGACGAAGAGAATGCTAAATTCAAACGATCACCCACAGAGGTTTCTTCT
TCTTTTCCAAATACCAAGTCGGCGTCTTTGGAGACTGGCAAAGATTCACCGGTCAGCAGTGATTCATCAGTATCAAAATT
CTTGGTTTCAATCAAACGTAAATCAGCAGGAATAGTGTCACCGACCTTCACTAGACAAATATCACCTGGAACGACATCTT
TGGAATTTATAGTTTCGCTCTTCCCGTTTCTGATAACATGAGCACTGGGAGAGCTCAAGTTTTTCAAAGAGTTCATTGTC
TTTGTAGCCTTATATTCTTGAACAAGGCCAATACCGACGTTAACACCCACGACAAAGGAAATAACACCACCAGTAATCCA
ATCATGCATGGCAAACGAGATTACCATGGATATTAGAAGGACCATGATCATGGCATTACATACCTGATGGAGGACCATTG
CCTTGTAATCAATTTTAGTGTCATCACCCAATGTGTTCTCACCCACTGTTTTCAATCTGTGGACGAACTCATCTTGGCTC
AAACCTTCAGTTAGACTTGTGCCTATGAATTCAGCGGCTTCTTCTGCAGTCAGCGTGTGATAAGCATTGAATTCTGCATT
ATTGTTTTCCTTAGTAGTTCCTTCGCCCAT

>Sc_Y10_Irc7paralog
TTATTCAAAAAATTTTATGGCAATAATCCATTTTCGGTGCTTTTTCCATTAGTCCCACGCCAGCACTGTTGGACCATTAG
CAGTTAACTTGTAGGATTTCTATGTGGCATTTTTATTCTAATAACTAGTTTCGCCGCGGAGGGTGTTATCGTTTTATCCT
GTTGACACGCTTTCCCTTGCTGAATTTGGAGCAATAAATGCAAATAGAGTTAACTTACACCAATGTAACATGGGTAAGAA
ATCTACCGCTAAGAGAGATAAGTTCAAAGTTATTTTGCGCTCAACAAACGCCACATGGCTTTTTCTATACACTATAAAAC
CGATAATTTTCTATACTTTTTCAAAATAACGATATTCTCAACAGAATCTCCTTACCAATACATCCATACCCAAATCATTT
TCGTTACAACACGACATGGAAGGAATAGAATTTTTTGACGATTAATTTCTTATAGAATCCGTGCCGTCTAGAAGTTACAA
AGTGGTGGTGAAAGCCTTTTCTGCTCTCAAAGGGCTGAAATTCAGGAAAAAAGTCAGCTCTGTAGATAATCCATAGATAC
CTCTTCTACCAGGCGCTCAAAGCCCAACTCAAAGTCTCTTTTTAAATCTTCGAATTCTTCTAGACCAACTTGGATTCTTA
ATGCGAAGGCTTTGTAAGGCCAGGTGGAAGCTTTTCTCTGTTTAGGAGGACTTACAGGAGTAATTAAGGAATCATAACCC
CCCCATGAAAATCCCAGTTGGAAAACTTTCATCCCTTCTACCATTTTCTCTAGACCAGCTCTTGTGAACCCATCCTTAAG
GACAATAGAAAATAAACCAGAAGAACCTTTGTAATCACGAACCCAGAAAGCATGGCCAGGGCAGTCTTCAAATGCGGGAT
GAAGGACTTTTTCAACTTCATCTCGATCCCCAAGCCAAGCAGCCAAATCCAATGCTTTTCTTTCTGCATCTTTCAATCGC
AAGTGTAAGCTACGCATTCCTCTCAATGCTAACAAACAATCGTCAGCACCTGGTAACATGGCCATTGCATCATAAGTTGA
CCGCAATAGCGGCCAACATTCCTCATTTGCAGAAGCCAGGCCAAGAAGAAGATCTGAATGACCACCCAAATATTTTGTCC
CAGCTTCTACTGAGATATCAATACCATGTGCATGAGCATCAAAAAAAAGTGGCGTCGCCCATGTGTTGTCTAGAATTGTC
TTTATTCCATGTTTTTTGGCAACAGAGACCAAAGCTGGAATATCTTGGATTTCCATGGTTCCAGAGCCTGGGCTTTCGAG
GAAAATGACCGTTGTGTTTGGCTTAACTAGTTTTTCTATATCACCTCCTATTGATGGGTCGTAGTAATCTGTTTCAACGC
CAAACTTGGCCAATAAGCCATCGCATAACATACGTGTCGGCACATAGACACTGTCAGTCATTAGGATATGGTCGCCAGCT
TTTGAAAGAGTCAGTAGGGCCAAGGAGATAGAACCAAGCCCAGAGGGAGATAGCACTGTTCCTGCACCACCAGTTAAATG
TGTCCAGGCATCTTCTAAGTTTTCAATTGTTGGAGAACCTGCAGTCCCGTAATATCTTCCTTTCCTTTGCTCTAAATCAC
AAAGCTTCTTATGAATAATGGTTGACCCCTTATACAAAGGTGGATTAACAAAACCGCCTTGTTCATCTGGATTGCGTCCA
ATAACGGTCAATTGCGTAGTAATACCAAATTTCGATAATTCAGTAGGATCGATCATTGCAGCAAGTGCTTAGGTTGTTGT
TAAAACTCTTACGTTTTTTCAATTGTATAACATGCTGGGCCCTTATTTCTCATGCTTATTGTATTCCCATTTGAGTCCTG
CTCTTTTTATACGTCTTGCAAGTTCCCCAACAAACACTTGCTGCTGACGAGCAAATTGATACTTGCACCATTACGCGAAT
GTTACGGCATGTTACAATTGAGCAGATTGCACGGAATTTGAACGCCGAAAACAGTATTCAGAAGAAACAGCGAAGTACTA
CCGTAGGATCGTTATCAATCCTTTATCAAGACTGAATGAATGTGTCATACCAAGAAATTGATAAAAGAACTTACCTGTCC
GATCTCAACCAGCTTTAGTGTCTAAGATGACTTCTTTTTTTCAATTACGCAGTCATCTTAACCTTAAACAATTTTTAAGA
GGCTTAGGTTCACCCCAAAGGTACACATTGTAAACTTTCAAGACTTTAGACCAAATTGACTTTCTAATTGCACCGGGAAT
AAAAAGAGCCTTCAGCCTTAACAACTGAAAAAAAAAGAAAAAAAGAAAAAAAGAACGCCATAATTGTAATCATGCTGCAT
GCAACACGCGACATTTAAGAGGCCAGTGGCAGAGTCACAATATTTTCGGAAGCAAAGTCTTGAACCCGTAGTAATGTAAG
TCATCAGTAGGTAGTTGATAGATTGTTGAAAACTTTCCCCATACGATGACTTCTTAACACAAAATATTCACGTGCAACCC
TCCCTTCGAACGATATTATAAATCAGTCTGCCTACCTAAAAGGTCCCAGTGTTGATATAGTAATAGAGCTTCTCATCTTG
AGTTAAAAATGTTCATACTGTCGGCCGTCGCCCGGCATCATGACATTCTGCTAGTATATTTGTTATCTCCCCAAAGACAT
TGGGAGACAATGAGAAATAAAGGCAGCGTACTGCAATCACGTTATATCAGACTAAGGGAAAGAGTAATTCCTCACATGTT
CCTTTAGCAGCATTTTTTTTCATAACAAAATAGTGTTTTAGCTCAGTTGGCATACTCTCAACCGTACACCCTGTGTGATA
TGGAAAGTGGCACTACGTGTTCTCTCGTCATATGACATGACCCCAGTACACTAGTGTTCTTCACAATTACTCACCGGAGT
AATAATTATCGCACCTGGCTGTTAAAACTATTGACATCTTTTTTTTATATTTTTGTTTGCCGTGGCCCGTAAATGATTCT
CTTGTATGCTATAGTTCATTTAGGAAAATTCTTTTTTCTTTTGTCTCAAGGTAAATCAAGTAGATTTATTACGGTTAACA
TCGAGACGCCAGTGGTACTAAACAACACAAAATGAGGCATATTTATGAGGATTATGCAGAGCGCCTTAAACCCTATGCTG
CAGTTTGCATATATCTCGAGTTAGAGGTACAGCTCGATAAGAAATGAAGGCGGCTTGTTACTCTTCAGCAATTCAAATGG
TATGCGATTTGAATTGTCCAGAATTTTTATCATTGTAGCAATATGAGAGAAAGCTAGAGGTTAGTACTCTGGTACGCATG
GCTTAACAGTTTGCCCTTTTCCCTCCCACATAATATATTTTCGTTATTACAAGATGGAAAAATCAATTTTCTTTGCAAAA
GTAACTGCTCATCACCGGTATTGATTCTAGTATACATTGAGATAATCATGGATCAATTTGGCATTGTGCAGGTTCCACTA
GAAAAGCTCCTCATATAGCCATGCTCAGTATCGGATGAAACTTGCAGGATCGGTCCCGAAAACCTGGTTTATTGTATTCT
TTTAGTCATGTAAGCTTCCGCATATTCAAAATGCGGCCAATGAAATTTGCGCAAATCTTATATAAAAAATCACTATGTAA
GCGCAACAGTTTCTCAATTTTGCGATGCAACAGCATCATTAAGGAAGTTAGTGTACTGTTAACGCTTTGTTTCTTATTCA
GCTTCTGATGTTTCTGGAAGACTCTTTCGAGAAATTTGAAGCCTTCAGAAGTATCGCGAATTCCCAAGAGTCATCTAGTA
CTCATTCTTCATTTTTTGCCTAACGTGCTGCCTTTATTTCTTTCTCTTCCAAAAATTCATCTTTTATTGTATATTTATTA
GCTACTTTTTCAGATAACGCACAAAGTATGTCACGACAGAAATACGATGCTTTTGCGGGCTTCACAAATTTTGCGCACGC
TACATACCACATGCCAAAGGAGTCACCAGCGACAACGAATACTTCTATATTTTGGTTACCCCTATATAAGTAGCCTGAAT
TTGGAATGAATACTTTATGTGCCCACAAACCATAAAAAGAATGAAATCAAGTTTTCTTAATTACCTCAATTAAATCACCA
GGTAAGAAAAAAGAATTTAGTGTATTGGCCGGGTTTATTGAGTGGTTCTTTCCAACTAGCTATAACAAACTATATGTACC
TTATTGGGTATTATGATAGCGTTAATTGCCACAACGTACACAAAGTAGATTTAGTTGCAGGTAAAGTATGTGTTATCTAG
CAATGTCACCAAAGCAAACACCTTGCTATTCACATATTGATAGATGAGGATACGATTGCGTGGGTATGTTTCAAAGAATT
TTATATTGAGTATGATTAGGAGGTTATTAACCATCTAAGCAGCTATGCGGGCACCATAAAAGTCATAAATATACCGGATT
TTCAAGGCGGGGAGCATTATGTATGAAGATAACAACTTGCAATTAGAGAGTGGTAGTACGGTTCTTCCTTTGCGAGACGC
CAGACACTTGAAAGTAATTTTTGTACGCTATCTCTTCTTCCTCGCATCTAGTTCGCTCGATTTGATGAGCAAATGTCCAG
AAGTTTCAATCAGTCAAGTATTCTGACAATGCTCTCCCCTTCCAGTTTTCCTTTTCTTTTTCAAAGGCCAGCGAAGATGA
CATAATTACCTACATTCATATTCCAAGCCTAAACGAAATCTTCTAGAAGATTTTCCTGCATGAGTGCGCATGCCTTTTTT
TTTCAATTGTTTATTTGTTCTCCACATCTAAAACTTTCTTCAAGGTTCCTATCTATTTCCCTTCACGATATAGCTAAAAT
TTTAGGTTCGCTATATTTGCCTTTCTTTTTTATCTCTGAGTCCTTCTTAGATGCCTGCGCGGTGCACCATCAAAAAACCT
TAATTTTTACTTGAGTTTATTTTCCTCTGTCGTTTCTTTTTCTGCTATTGCACATATTAATGAATGCAAAAGCTACGAGG
TCTTTTACAAGTAAAAACTAATGCACCATATCTTCTGTCTATATTACAAAATATTAACCTTTTGTGCAACTTGATATGTG
CGGCAACGAAGTCGGTTGAACGTGGAGGAATACAACGTTTTACAATGGTTTTTTTTTCTTTTCGGACTACGCTCTGGTGT
TAATGGGTTCCGATGGAGGTTATTTTTAGTCAGGTTCGAAAGCATGCCTTTGCGGCTGAGGGCTTTTTTAAAGTTCGAAC
ATCACAAAAGTTTTTATCAGTAGTGCCATAGTCAAGTTTATTTACAGTTACTTGCTTCTCGATTACTCAATATAAACAAT
CAATAGGGCTTCCTGCAGCTTTTGAAGCCTTGACTCAGCCTCGGTAAGGCAAAATAGTTATAAGTTGATAAACCTGTCAA
TAACTTTGAAAATGAAATTTTAATCGAGCCGTTGGAGTTCCTGTGATTTCGCTTACATGAGCAAAAATACTTTCCCTTAC
GTTAGCATTCAGTAAAAACTTCGTGCAAATCTTTTCGAGAAAAAGATACCAAATACTAAGAAAAACTGGTATATAATTAA
ACAATAAAAGCAATGAATGGTAATAATACCTTCCAATAAGTATATAATACCATTTCCCTAGAAATGTCGTTTTTTTCAAA
TGCTTTTTATCGACATTTTAGACTATGATGTCTGTCTTGAATCTTGAAATAAACAGCCAGAAATGATCCAGTTTTTAATG
AAAAGTTTGATTCTCATAGCGCTAGCCTTGGCGAGCATTGCTTCGGCTCTAGAAGTCATAGAAAGGAGTAAAAATATTAC
TGCCATGAAAAGCTCATCATTGAAGAAGGAGTTTATTTAGATCTCCTAGGAGGTAGGCCCCGTAAATTTTACTCAGATGT
AAAGTGCTAGGTGGTCTTTATGTGAGTATGGAAAATTCCTTTGCTAGAAGAAATAACCGCCTAGTGGGAAATTTTGAGAA
TTATTTTAATACTATCATAGGTCCGAAAAAGGATACCATTTCGACTTCTTATATATGGAAGCGAGAGTCGTTTACGAACA
AAGGAAGTACAAGTATGAGGGGTACATTCTTTGCCTCTGCTATCTTCCAGGAATTGATATTTTCATCTTTCAGTAACTCC
AGATCCCTATAGTTTGTTGATACCGGCTATCTACAGCTAGGTAAAAAAGATGGTACTATAATAAATACCGGTAACATCGC
CGCTCAATCATATGAAAATAACCAAATACTCGTTATCTTACAGTCAACTGTGGTAGGTAAACGGGTGTCTTTAGTCGGAA
ATTGTGCTATTTTTTATATCGAAGATTTGCATAATATTTCAGCGGAAGATCAGATTATTGTTTTGTCATCAGAAACCAAA
CGCCATTGTAGTAGGAGGTTTGGCAGATTTGCCTAGTCGTCATCC

>Sc_PW5_AFDC01000160.1
CAGGTGTTTTGTTAAAAAAAACCATTTTAGTTGACTACAATATTAAATTTTTTCCAAAATGTCATGATCA
TACTATAATTAAATGCACTTTTCATTAAGGCAGTATTCTTTAACCTTTTTCTAATTGTAACATAGTTTTG
GTTTCTTTCAAATTCCAAATTGTTGATAATTCTTAATATTGGTTCTTTAATCACTTTCTATCTTCAGATC
AATCTACAAACATATTCAAATCAGAAAAAACACCTTACCATGACTAGTCAGAAAGATCAATGGTTCTGTT
TATAACATATTCTCAGAGCTAAAAATCGAATATATTTATGTTGCCTTCATTAAAAAGTCCAAGTAATATG
TTTGTCATTGGTAGTTAAATCACTTAAATATTGTTTGTTTCTCTCAAAACTGTAAACTTGTTCAAACAAA
ATCCAGCTTTCCCAAATTTCAATGTCAAAATTTAACACTTTCAACACCATTTGAAATTAACATTGGTTTT
GTACTAGATACTAAAAACGAATTAGTCGCTAGAAATTATTCAATGGTTCAACTTAAAAGGTGCTTAAAGG
CAATAGATTCAAAAACAAAAGATCTTTTAAAAAAAGGCCAGGCAGAAATAAAAACATACGTTAGTCCCAA
ACGAGGAGAATATTATTTTTCAATAAAGAAGTCTATTTTAATGTGTGGGAATATATGAAGCTAGTAGGGC
CTTTTAAAATTGTCAAGATAATCAACACAATGCCTATGAATTCGATTTACCATCTTTGTCGTTAAAACAT
AGTACCATTAATAACTATAAGTTGAAAAAACTAGTAAAAAGAAACGGGGACAAGTATCCATTAAAAATAC
CTCGACTATGTAGAGAAGGACTAATATGAGCAAAAAAAAATCACATCACTTATTGGATATTATATTGAAG
ATAACTTACTGCACAATGAGATATATAGATCCTGATTCAATATACTGCTATAAATTTGAGAAGTCATGGC
GTTTTTAGCTTTTTTGAAAAAATTTCACTGTTGAAGAATTTTAACCAATTGTTTGATCATAATTGAAGTA
GGACGATGTTATAGATTATCCAATGAAAGAAACTACTTATGGAAAGAAGAGATGACAACATAAAAATTAA
AACCAGATTCATAAGTTACCAGTATTTAAGGGATTTAAGGAAGTATCAAAAGGTAATTAGATCGAGAATT
CATTAAAAAGTTTATGTTATAGCAGAAAAGAGAATGTAATTTTAGTTAGAAATGGTGAATATAGTTATTA
TTAGTTAAAAATAATTAATATAGTCATTATTAGTTAGTCTAATTTGAGATTAGTTTTTACACTTTTCTCT
GTTCGTTTGGTTTAATGTAGATTTGTATGCTTTTATTTGGCTTTTTAAAATATATCTGCTATATTCGGCT
AATATTAATAGCATCTCAGTATAAAAATTGTAAGGTTTGTATTTTATTTTTATATCTAGGGTAGAAACAG
TCTATAAACTTTTATGAATATTTTAAGGGTATTATATACTACGTAAATGAAGGGTAAAATAAAACGAACT
AAAAAGAGACCTTTGGTTATAGAAAAGGCTACGATAAAGCGAACATCAATCTGAATAATCTCATAAGAGA
TTAACTTGAAATGGCTTTAAGACAGTTATCATATTCATCAACTGTAAAACCACTGACAACACAGTAATCT
GTTGTACATTTTTTGGCTGAAGAACAATCTGGAACATATGGTGAAAATCTCATTGCATAATTATTATAAA
GTTGTCTGTATTCTTTATCATCCTTAATCTTTTCAGCAACTAAATGCCAGTAGGTGGCATTTAATGGCGA
TGTTTCAGGCCAAGTAACATTATAACCAGTTCTTGAAGAATATTCGTATAACCATTCTGGTTCAGCACCA
TCATTATTATATGTATCATTTAATCTTGTGTAAAAATTATGAGCATTCATCACTGAAAATGTCTTAGTAT
CAACTTCATAATATCTCCAAGAAGGATTATTTTGAACAAAAGGAGTAACAGCTTGAGAAATCCAAGCATG
ATTAATAACATCTTCAATATTATTACCATTTGAACCATATAAGATTTTAAATTGATCTAAATGTGTATGG
CCGAAAAAGATACCAGCGATTGTATAAGGAGAAAATCTAGCAACTACATCAGCAAAAAGTTTTGAAGGTA
ATGGTAAACCATCATTAGCAAGTGGAATATGAGCAATAACCCAAACCCTTTGATCCTTTGATTCACTATC
AACTAATTCATTAATTAAGAATTCGAATTGCCCAAAATTATCTGGTCTAGTGGCATTAATATAAGCATAA
TGATTTTTTTTATACCAAGCATTTGAATTTAATGAAATAATTTTTAAACCTGCTTTTGTTTCAACAGAAA
AACCTGTATAATGTTCTCTAACTTGTTCAGCTTCTTTAGCTCCTAACCATTCATAATCTTCCCAAAGATC
AGCCATAAGTTCAGAATTCCATGTAAATTTATTTGAGAATCCCATACCTTCTGGTGCTAATTCACCATAT
GGGAATGTATCATGATTACCTAATACAGAATAAACTGGTACAGAACCTAATCTACTCTTGATATCTCTAA
AGACAAGTTCTTCGGATTCAATTGTATATTCATAATTAGTATATTTTAATTCATTATGATCGACTAAATC
ACCAGTGAAAATTGAGAAATTAAAATTTAAATTATTATCATTAGAATAATCAATAATTGAATTTAATGAA
GAATTAATTAAGACTTCAGGAGAATCACATTGATAACTACCAAAAGTTGTTGCTGGTGTCCAAATGGTAG
AATTATCAAAGACATTAATCTTTGAACCTTTGTTAAATGTGAAATCATCATTATAAGAAGAATTATAAAA
AGAATTCCAAATACTTTCATATTTACCATTACTACCATTTGTATCTTTGTTAACAGATTGAGGAGTACAA
CACATACCACTTGTACAATTAGATTCACTACCAATGGTATAGTTTAATTCAATATGGAAATCAGAAATAT
GTAAAACGTTAAAAGTTTCATTACCAGCTTCTGGAGCGATCATATGTTTTGCTTGTTTTTCAGGCCATAA
ATGAGATAATGTGACATTTGGAGTTGCTGGTTTAGCACAATTTTTTGATTCTTTATAATAACAATATAAT
TGACCATCGTAGCCAAATGGATCAATTAAAGTTAACATATCAGCAAAATTAGTACCTGTAGTACTTGCAT
GAACAGTTGTTCTTTGATAAGTATTTTTACAAGTTTCAGCAGATGAAAATTTTGAATCAATACACCATTT
AGTAAAAATTTTTGATACAAGTTCAGGTCTTGAAAGTGCCAAAGTTTTACCAATAGCTAAACGATTAACA
CAACCAGTACAATTTTCTTGATTAAAATAAGTATTATTTAATTCTCCAATGACACGAGTAACGATTTGTT
CTTCATCTAATAAAGTATATGAATCTAAAGCATCTTCTAATTGTTTTTCACCATTTCTAAGTGGGAAAGC
AAATGCAAAGACATTTACAATAGCCAAAATTGACACTAATTTAGTGAAAATAAACATTTTAGATAATATC
TTGGTTATTATTCTTTCTTTAATGGAAGTTCTTCAAAAAATTGGAA
>Sc_PW5_AFDC01000161.1
AATAAAAAAAGTTGTCATCTACATTTTTTATATTGTAATGTCAATATTTAAGATGTTTGTATTTTGTGAC
ACACGTGTAATGAGACTTGTGTTATACGATCTTTGCAACATTTTAAGTTTGAGATTCTCCTCTACGTAAA
ACATAAAGATTCAAGTATAACTTAACATTTAAAATAAGAGATGAGTGACTCGGGGAAGCGATTTATGGTG
ATGAAAAGTTTTTAAAGTTACAGTTTTTTGTTGAAAACCGAAGAGACCCCGTATCATTAATTAATCAAGA
GTCAATATTGAGCGAATTATACATTTGTTGACAATAGCAGTCATGAAACATTTGCCTTGAGTTTGATGAC
TTTTTCCCGATGAAACCAAATATGTAAGTCAATATTGGTTGCATCTCTCGAGTTTTGTGTATCAAACAGT
TTGAGTTTTTCTGTTTGTTTTTTTGCCTGTTGGTCCTAAAATAGAATAATTTTTTTGCTGCACGTGGCAC
GTCAAAATTGAAATTTCAAAGGCATCAATCAAGAATAAAGCATGGTTCAACATCCGTCAAACTGACGCTG
TCAATGCAAGCAAGAGTCTCATTTGTTCAGTATTACACTGTTAACATGAACTGCATGTCTCTGCACGTCT
CTGCACGTGTGTCTGCAATTAGAAATATTTCCAAAAGTGGAATTGTTGCATATGAAAACAAATTACTAAA
ATCAGTAAAGTAATCATCAATGAGCTATTTTGGATACTACCCTTTTAAGGGTGCACGTGTGATCAGCGGT
TAATCTTAATAAAGATTGTCTTTGAAAAATTTTTTTGGGAAGCTACCACTATTTGACATATAAATTGTCA
ATGGTTTCATCATGTTATTTGTAAATATTAAAATCTACTTATTTCCCTCTCTCAAAATAGATCATCGAAC
AATCACAACAAACAATATTCAATGTAAGCTTCTATCTTATTAGCCGCTTTAGTCGCCTCTGTTAACGGTG
TCGCTATCAAGTCACCATACCAAACTACTGATTTTAGTAAAGTTGGTACTCAAAAGGATATCTTTAGATT
TTTAGATGGTGCTGCTCCATATTTTACTTTCCCAGATAATACTTCAATTTCAAGATCTGTTCCTGAAACT
TGTAAATTATCTCAAGTTCATTTAATGTCAAGACATGGTGAAAGATATACTACCACAAACATTGGTAATG
ATATTTTATCTACTTGGTATAAAATTTCTAATTATACTGAAAAATTAAATGGTTCTTTAGCCTTTTTAAA
TTCTCCATATGAATTCTTTTTAGATTCTGCTAATTTTGAAGAAGAAACTACAACTGACAATACTTTAAAT
CCATGGAATCCATTCTTAGGTCAAAGTACTGGTTTCAAAAGTGGTTTAGAATTTTATGAAAATTATGGTG
AATTATTAGGTAATCAATCTAATTTCACTGCTTTCACTTCTACATCAAAGAGATGTCACGATACCGCTGT
TAATTTTATTAAAGCTATTGGTGACGAATACGATTTTAATTTACAAATTATTAGTGAAGATAAATCATTT
GGTGCTAACAGTTTAACTCCATCTCAAGCTTGTGCTAATAAAAATTCTTCTGAACATAATGATATCATTG
ATTCTTACACAACTCAATACTTAAAGGATATTAGTTCCAGATTAAATGAAGAAAATAAAGGTTTAAACAT
CACTGAAGATGATACTACTGCTTTATTCTCATGGTGTGCATTTGAAAATAATGCTCGTGGTTACAGTGAT
ATGTGTGATATTTTCACTCAAGATGAATTAATTACTTATTCTTATTTCCGTGATTTATCAAGTTATTACA
CTCATTTCGTTGGTAATTCTTGGTCAAAAGCTATCGGTTCTCCTTTATTTGATGCTACATTAAAATTATT
AACAACCGATGATGCTGATTTATCTCAAAAGATTTGGTTAAGTTTCACTCATGATGATAATATCATTGAA
TATTTAGCTGCTGTCGGTTTATTCGATAACGGTGTTGCGTTATCTGCTGAAAATGTTCCATTTGTTAATC
AAGTTTACCACAAATCATGGATTGTTCCACAAGGTGCTAGAATTTACACTGAAAAATTCGATTGTACTAG
TTCTAACGGTACTACTACTTCTTATGTTAGATATGTTGTTAATGATGTTGTTATTCCACTTGAAACTTGT
AACTCTGGTCCAGGTTTCTCTTGTGAATTAAATGATTTTGTTAAATATTCTGAAGATAGATTAAAGGATG
TTGATTATATTGAAGATTGTGGTGTCAAAAAAGTTAGTAACAATACTGAATTAACTTTCTTCTGGGATTT
CCCAACTAAAAACTATTCTGCTCCATTAATTCATGGTTAGTTTATTTAAAAATTAAAATAAAATTTTCAC
GAATCCTTTTTGCTTTTTTTCCTTCGTTTCAATATTTATACCAATTATATTTTTGTTCTTTTTTTCTTAC
TAAAATTCTTTCTTTAGATTTTAGAGTATTGTATTTCTTTTAAATGCTTATATATTTTAACGCAATATTT
TTATTTTCATTTATAAATTTAAATATCAAAAGATCTTATAAATAGATTTCAATTCAATTAAATATTCACT
ATATGATTTTTTTTTTTAATTCTTATTTTTTCAAATTAATTTCTAATCTTGATTAAACTTTTTTCTTTTT
CCTTTAAAGAAATCCAACAAAATATAAAAATGTCATTAACTAACAAAACAAAAATATAAAAAAAGATTAA
TCTTTATTAAAACTATTGGAACAATAATCTATTATAGAATGGTAAAGGCATCAAGTTATATAGACTAATC
TATTACAGGAAATTAAATTATTATTTTAACGCGATAGGTTACTTTTGATTATAAGCGATTATTAGATCCC
AACACATATATATGTGGAGAACCAAAAGGGCGTCAAATTAATTGTCAGAGACAATCAATCTACCAAAGAT
TTTTTTTTCTTAGCCTTGTTAACATTATGAAAATTATGTGATTGACCACAAACTCTCACTGATCAATAAT
ATTTTAGAAATACTATAAATATTAAGGAATCAAAATATAAAGAAGAGGACCCGGTCCTTTTTAAACGTTT
TGAGTTTAGTCCAAATATTACCTTTTCAATTTTTAACAATCAAGACTTAATTTGGAACGTGCATATGATA
TTCATTGGGTTCGATGATATAAATGACTCACATATTTACGAAATGTTCGTAGATATTCTGAGAATAGATT
TAACTTATAGGGACATTTCCTCTATTAAGTTTTTGGATTACATGTCTAAGCCTGTCATATTTTGGATTAA
ACTGACAGAATATGATGAAAAGAAAGAAATATATGCCAAGATACATTAAAAGTACAAGATTATGAGTGAA
AATATGACAAAAAATAAAATCAGTATTAAGGTTTTTCATAAATATAAAATTTCACTGTTAAAAATTTATG
ATCAAGATTCATTTGCGTTTCAAATAAAAATATTCTAAATACAAGATATGTATAAATTATTGATTGCCAT
TGGGAATTTTTTATTCATTTCCTTTTTATTGCATAATTTTAATTGAAACAAACGTCATCAAATTAATATA
GTGAAATAATTTGAAAAATAAAAAGAAAATTTTTCTTTTTCACTGAATTCTTTTTGAGATAAACTTAAAA
CGGATTAGGATCATGCTTTGGGAAGATTATTATTCTTACTATAGGACAGAATTATTGTCTTTCAACGTTA
GTTTACTTATTAAATAGTCTATATACTGTATTTCGATAATTGTTATCTTTCTGTCTTTCAGATAAAAAAA
AACTTTATATATTCATTAGATAAATAAGAAAAAAAATTTATTTTTGATTTTCAAATTTCATCCAAATACA
TCTCCCTTAGGCATCTTTTGGTTCATTACCAAGTTTTTATAACATTCATATTTATTGCTCGCTAGCTTGA
CTAAGCCTTATCCATAGGAAGTAAGGCAGATTTGTAGTAGGACGAGTGCTACCACTACCTTTAGCATCGC
CATTATATCTCTGTACACATTATTCTTCTCATCGGTGCTTCATGGTTATATCTTCTCTTTCCTTTATCTG
AAAGTTAATTACTTTCCTACTTTAGTATGTCCAATCTCTTTCATCCATCACTCAACTCTCCCACATATTT
ACATCTCAAGCTCGTCAATATTTTGCTCTCTACCAGACATACCATTTCCCTTTCTACAACGGCCTTCTAA
TTCTCTAAACATTTCCGCGCATCAAATTTGCTAATCGCATGTTTTTAATTTGAAAGTGTTTTTGAAGATA
GTCTTATAGTGTGATATACTGATTTTAAACAGTCTTATACGCCATAATTCTTCTCATATATATACTATAG
CATTGTTAAGTTTGATCTTTTCCATAAATTTTGTATTTCTTCAAGACTCTCATTACAACAACAAACTTAA
ACTTAACATGCATTCTATTATTTCTATATCTGAAAGAATTACTGTTGTTGATGGGTTTATTGTTAAAAAA
GAAAAAAATGATAAAAGAGTTATTAAAAATAATAGAAAATTAGATCTTGGTTATAATAGTACTGAAAGAA
CCAAAATACTTGAACAAGATTTAGTTGACTTGGATTCTTACCAAGAAGATTATAAAGACTCTGATTTGAT
TCCAATTAATTCTACCGCACTATTTGACATATGTATTCCAACTAAAAAAAGGTTCTATCGTACCAA
>Sc_PW5_AFDC01000162.1
CTAAAAAAAGGTTCTATCGTACCAAAGATGGTTATAAAGTTGTCGTTCCTACGAGAACTCATAAAGAACT
CGTAGAAAAATCTATTGAATATGATGTCATTACAATCAATTACAAGAAAAAGCCAAAAAAGTATTTATAC
TACCTAAGTAATGATGATGATTTATCTCAATATGGTGAAATTAAATTAACCTCTCAAATCTTCCATCCAA
GAGATTGCACTTTTTTTGAATCAATTTTGAAAGTTGATGAACTTAAGTTTACTAAAGAAGATTTAAACAT
TTTAAATCAATATTCAAACAATAAAGATGAAATTGTACAAAAATGCATTGCAATTTTCACTGAGTTTTAT
GATTATGTCAGAGAACATTATCACAATCGTACTTTTGTTACAAGTTTTCATTCTCCAGTGCGTGGTGAAC
AATTCCCAAAGGATTAACAAAGCCCATCTATTTACAAATATAGTATTATGTTTGGATCATTTTGCTATTT
TATTGCGGTGGTTCCTGCATTATCTTTTTCAAGTGACGTTACTTTCCCAGACTTTGATGTTGACAATTGT
ACGATTGAATCACTTTCGTCATGGTTCACTATGGTTTTAACTAACCCAGATTATTATGGATTTTGGGTTA
AATTAATTCGTATTTCTGCTTACAAATGGTATGAAACTTCCAAAGATTATCCAGAAATTCATGATATTAA
TTATTATCGTCAACTTTTAGACTCCATTAAAGCCATTGGTACTTACGCAGTCTTGTATCAATGTTGTAGA
GAAGATTCTTCACTTGATAACATTTTTTTAACAAATAAATATCGTTCCTGGAATTGGATAAGAGAAATTT
ATCAGAAAGTATGTCTTGAATATAAAAAAAAGACTCCATACAATATTAAATCGTATCCTCCAGAATCAAT
TTTGATAAGTGGTAAAAAATTATCACGTTCTTATATTAAAGAATTTTACAATGATGTCAAATCTAGATTT
GATGATCACTTTACTTATTTAGGTAACGTTTACTACGACAACATGATTTCTGTCGAGTATGCTGCTCAGG
TCTGCTTGGATTCTGATTTGGCAACCGTTGAAGAAAGTAGAGTTCGTCCAAGAATGTCATTTTTCTCATT
GTTTTCTGATACTTTACGTAAACGTGTTTATCCAATTCGTAAGCCAAATGTTGTTGTGGACAAGGATGAC
GTTATCAAACGTATTACTGACATGTCAGTTTGCATTATGTGGATGATTTATTTTTCAGGTGGTGGTCCTT
ACAGGTTTCCGGACATTTTGATTTTGAAGTATTCTGGTAATCAGAAAAATATCTTTGTAGATCCAGTTAC
TAGATGTATTGAGATTTTAACTGATTATTCCAAAAACCGTCAAGTCAATCCAACTATCAAAACATTGGAT
AAAGTGACTTCAAACTATTTATTTTACTTTATTATTGCTATGAAAACTTTATTGAGAGCTCAACTTGGTT
TCAACTATGACAAAGTTAGTCGTGATATTTTTGGTGAAATGGTCGGTGATGAAAAGACATTTGCAATGAA
TTTGACAAGAATGGATGGTAATATTGAAGATCCAAAAATTTACTCACAAGAGGTTTTACAGTCGTTTTTG
TTTTTGAATGGTGGTACTGGTAATTTAATTAATTACGATAGATTTTCAAGATTCTTAAAATATTATCCAT
CTTCTATCAGAGAAAATCAGCATTTAACCTTTAGGGAAATGCGTCGTGGTATTATAGGTTTGACGGTAGA
ATATGTTAAATTAAGTGCAGCATCTATCGAATTGATTAATGCTAAAGAAAGGTTGGCTGGTAATTTACCA
AGTATTGGTCTTAATTCATCCAAAACTTTGGCACAAATGAGTTCTATTGAAATTGAATATTCTCCAATAA
TTACAACAGAATTACAAAAATGGTTGTCATTGGGTTATGAAACAAACATGGAGAAAGAAATTACAAAAAA
AAAAAGAAACAGTTTAGTTTTGCTGGATCTCTGCAAGACTTGGTTATTGCAGGAAGAAAAGTTTTTGGTG
AAAATTTTGAATTTAAAGATGGCCAAGAAAGAATCGTGATGGATATTTTATTGTCAAACAACCAATTGAT
TCCAATTCAAGCACCACCGGGTTATGGAAAAACTACCTTATTTCAATTACCATTAATAGCTCTTCCATCT
AATAAACAAAGTGTTGTATCTTTTATTTTTGTTCCCTATGTGATTTTACAAGAAAACATGATTTTTAAAT
TTGAAAGTCATTGCAACGTAGGTAATGTCAAAGATTTGTTGAAACCTAATATTGCTGAAGAAGAGGTTGT
TCACGATGTTTATATTGGGACATTTAATGATTTAGGTAATCCAATTTTTATTGATCTAATTAACAATTGG
TATGAGGACTTTTCGGAATTGATTTTAGGGATGATAGTAATCGATGAATTTCATAACCTTCAAACAGAAA
TGTCTTATCATGGTAACATGTTTAAGAATATTAATTTTCTCAATTTCTGGAAGGTTGTTGTCACTACCGG
TACAGCTGGTAAGAATCTGATGGATGCTGCTTTAAAACAAATTGGTTATGATTGTGTTCTAACCAAAAAT
TTCAAAGTTCTGAAAAAATTTGTGTTTTACCATGACCTTGTTATTGATATTCCGTTGAAAAATATTATCA
AGCATTTTATTGAATTTAATAATATCAATGATATTTATCAACTGGTATATGAATATATTAACAAGATTTT
AAATCACGATTCAACCAGTAAAATAATCATTGTCTGCAAGCACAAAAGTGCTGTGCATCATATTTCCAGT
TTCCACAATGACATCCTTTGGATGGATGGGGACCTTGATACATCAACAAAATCCAAAACAGCTAGAACAT
TCATTGAATCTCCGGATCACAGAGTTCTCGTTGGTACAAAGTTGGTGTCTGAAGGTATTGATATTAGTTC
TGTTAAAGTAGTTTTAATGGTTAACTATTTGCCTTCAATTGGGACATACATTCAAACTGCTGGTCGTTTA
AGAACTGGTGGGTTGTGTGTATCATTGTGGACCAAGAGTTGCAGAGAAGACGACAGTATTTCTACAAATG
TTTGTATTAACAAACAAAATGCCAAGTTTTACTCTGTTCCTCACAAAGGTCATGAAGGTTGTTGTGATAA
ATACAATGACAACCCTTCTTTTGGTTTTTACAATTATTTAGTGAATAATGGTGAAATCAGAAACGATGGT
GATGCTGGGTTTGATGATTCAGGTTTTGATGATGCTGGTTTAAATTCTGTTGGTGATGATTCGGGTTTCG
ATGATGCTAGTTTAAATTCTGTTGGTAATGATTCTATTGATAATTCTGTCAATAACACTTTTGACAACGA
TTTGGAAGGTTCTACTGAAATAAATGAATCTTCTGAGATTGATCCTATTCTAAACATTCAAAATATTTTG
AATGAAAGAAGAATGATGGTTCAATCCAATTCTTGTAATATTCGCAAGAAAAGAAAAGTGGATACGTTGA
AAGAAAAAATTAACAGATTATATGGAGGTCATCAAAGTTTTTTTCATTTTTTAGGAGTTCAGAAAAAAAA
CATATTTTATGTGTGTTTTGATGGACTCAATGAAACTTTTTTTGATTTTCCGTTGTCAACTGCTTTTCCA
GGTTGTTACAAATGTGGTGGTGGTGTAAATGAAGCCTGTGTTTGTTGGGATAATTCCAAACAGGTTTCGG
TAAAGACTATTGGTATGGAATGTTTATTATTTCTTAAATTGTCTTTAAATGAACATGATTTTCAATCAAA
TGTTGTCAATGTTTGCAAAAATTTTGGTTTACATCAAGTCATGTTAACTGCTGCTGCTAATAAGGAAAGC
CATTTAGAATCTTTTAAAATTTGTGTTAAGAACTATTGTCAATTTATGGCATCTGGCTCTATTTACAATT
TTACTATCTATGGGGACCAATTTATCAAAAAAACGTATAACTTTGTTTGGGAAGATATCAAATTTCAAAG
ACTTGATATCTTGGCTTATTTTAGCACCAAAAATTCAAAGTTGAAGTTTGCAGAATTATGGGACGGTACG
TTTGACGAGGACCAAGTTTTAAATTTTATTAATTGTAATGAAAAAGAAAGGTATGGTAAATTTAAGTTTA
GTTCAGTTGGCAAAAAAGGTTACACTTTTAGTCAATTAAGCTATGATTTTCCAGATTTTGTTTTGAAATA
TGATGAAAAGAATGATTTGAAATATAGGTCGTTACCAATTAGAGGTTCCAAAACTAGGCAATATCCAGAT
GTTGTTGTTAAAAAATACATGTACATTATGATGGTTTATGCAACCTTTTATAATGAAGAATTCATGATAT
ATTTAAAATCAATTATGGGTAATTTGATACCTGAAGTTAAAGTGTTTAGTTACTGGATTAAAATGCAAAG
TAAAGTTTTTAAACTTAAACATGATCAGTCTACGAGATTATATCTAGTAGTTGGTTGCATTTATCATCTA
TGGTGTAAATCATTTCCTTCGAGACGTTGATGGGTTTTAGTCAGTTTGGTGTTGTTTGATTTGTTTTATG
TGTTTGATTTGTTTTCTATATTATTTGTACTTGTTTTAATTTGTTATTGTGAATTAACTTTGTACTATCT
TATTTTATTTTTTTTATTTTAAAAAAAAATTCTAATGGCAGCACGGTGACACTCCACATTTCAAAAATTA
CAGCTTTAAACTAGATTATTGGTCACTCTATTATCACAATTATAAGGTATTCAATAAACATTATAACCTA
AAATTATTATTCTGTTAAGAAAATAAAATTTGAATTGTTATATTAAATTGTAATTATAGTCATTTTTAGT
TAAGAAGGTGAGCAAGAAATTGGGATTTATTTTTGATATAGCTTTAATGTTAAATTATTGTATTATTGAT
TCAAGCAATTTAAAATTTTGTTAAATTAGGAATAAATTTTAATGTTGAATGTTATTATTTAGTTATCAAT
AAATTATAAATATTTGATTTTGTAAGTAATTAATTGTGTTTTTAGAATTATAATTAAGAATATTTTGATT
ATTATATATCTGGCATTATGTGGTGATGAAAGTAAAATTGTTTTTTTAATAGATTTTATAGAGAAAGATG
TCAGTAATATGAATTTTATAGTTATTATTTAATATTTAGATAATATTTTGTATTATATTCTTTATTAATG
TGAAAAAATTAAATATATAAAAATAATTTGATAGTATAATATTAATATTATCAAAAATATAAAAGTAGAA
ATAGAAAAAAAAGTAAAATAGTTATAAGTAATAATATATTAAATATAAGGTTTAATTAGTAAAATATAGA
GATAATAAAGTTAAGAAATGAAGCTATGACGTTTATATTGAAGAATTTGAGTATTATGATAAATGATGAA
TATAATGGATAGAAAAAATAAAATGTTTTATTAAATAGGAAATTAGATTGTTTGAAAGTTAAGATTATTA
AATTAGAAAGAAAAGATAATAATTGAAATGATTAAGAAGTAAAATAATGGTATCTATTTTGAAGAGAGGT
TTGGTATGGCCTGTTAATAATATGAGAAGTAAAGTGAAAAGTCAAGGTTAATAAGATTAAGTTTTATTAA
TTAGAAGTTGATATTATTGATTTAAGATTATAATAGAAGATTATTTTTT

>Sc_PW5_AFDC01000089.1:1-5465
CGGAAATGATGAGAAATAGTCATCTAAATTAGTGGAAGCTGAAACGCAAGGATTGATAATGTAATAGGATCAATGAATAC
TAACATATAAAACGATGATAATAATATTTATAGAATTGTGTAGAATTGCAGATTCCCTTTTATGGATTCCTAATTCCTCG
AGGAGAACTTCTAGTATATCTACATACCTAATATTATTGCCTTATTAAAAATGGAATCCCAACAATTACATCAGAATCCA
CACTCTCTTCACTATTGATGTTTCCGAAGAGCTTAGACGTATAATATATCCACCAGACTGAAATAAGATTATCACACCGT
CTTTCGACTTTTCCATCCGTAGTAATTACCCTTATTGGACATTAAAATTTCTGAAGTAAAATTCATATATGTTTCTTAAT
GCCCCTCGATTTTAACAAAATGGCAGGCTCATTGCGGAAAATAAACCACACGTGTGACTCCATAGTTCACCGTGGAGAAA
ACACGTACAGAATTAGTCGTTTGAAACTCGATCTCAACTGCGACCAAAAAAGTGCGTACTCGATGACAGCTACATTAAAC
ATTCTTGGTACCGTCATAAAACGTGTCCAAGCGTTAAAACTAAAAGTGAACGACTCGTAGAAAGATTTTAGAATTTATTT
TATGAATCCTTGAATCCGTTCTCTGCACTTGTTCAACCATCAAAAGTGCGGACATTGCCGGGCATTCATATGGTTTCGCT
CATAAGCTAAGTAGAAGCAGATTTAAGGTAATTAACTCGACTTCGAATTATAGTTCGCATTTTTGAGAGATCCGTTAGTT
GAACGTAGCATTAGCATCATAGAATCAAAGATTCGGCACTTTGGTAATTAGCACCAACTTTTTGGGGTCTACATATGCTA
ATGGAAGAGTCAATAGCGCAAAGATGCTAAGTATGCCAAACTGAGTGGACTGACTCATATATGGTACATATCCACATACG
ATAACGTTAGTAGAGGTAGTAAGGTCTATTGTAATTTGAAAGCTAGATGAAAACATGGACGATATAGCGACTGAAACAAT
ATTTTGAATGCACTTTGGGCTTTCTAAAGGTGGACAGAAAAAAAAATTTTTCAAAATAATTGGAGTTCTGCTACATTTGA
TTGTCTCTAGAGTACAGGTTTATTGTTCAACAAAAGCTGACTGCGAAAATGATACGAATAAGCCAATCTCGAGAGAGTGT
AATTGTTTCTGCATAGCTGATATGCTAGCAAGATACCAATATCGCTAGACACTGCATATCTAAAGGCTATCGCAGGAAAA
CACGTCACAAATACCTTGGAAATTTGGCGGTTAGCTCCGATTTCCTGAAGATTTCAGTTTATGAGCCATACGTTTGCCTG
TGCTGTAACGTGACTTTGTAAGAGTAACTTCAAACTTCAGAAAAATTCATCCCACTTCTATATGATACAGTTATAGCTAT
TTTGTGCAGTGCAAGTCCTATTGAGATCGGTGTTGTCATCAGCACACCACCTGAATAACTGAAGACTTAACCTGTAGTGT
ACATTCCTTTTTTTTGACTTCTTGTAATAATCAGCCACACAATAAGCCGTACTACCTGTCACGCCGCGTAGGTTATCCTC
TATCGTACGTAGACCTTGGTCAGTTATTGTTATGCTGGCTGCAACATTTAGCCGTTCGCATTCATAGTACCCAGAAAAAG
CTGCAACACTTTTTCTTAAGTAAAACGCCCGAGATAAGGCTCTTTTTTCGTAGGTATCTGCGAGCGGTGTAAGTGGAAGC
AGAATATTTTCATGTTTCTAAAGAAGCACAATGAATAGTTCATGGACCTGATCGCAACAAATCTAAGCTGCTTCGTCTTT
TTCTTGGGTGGTGGTTTAATTAAGCGACATTCCAATGCCATCTTACTGGAACGATCTGTTGAATTTTTGTTGTACTCGTG
TCTCGTCAATTTTCATCACTATAAAAAGGGCCAGATAATCACAGCATCTGTTGATTATACTAGCTAACTATGATGGAGCG
GTCAAAGAAAATCATCTTTGGTGAGTAAACATATCAGCTGAATTAAAATGTTACTGCATTATTTTTTGCTTGTAGCTTCA
TTTATGAAGTTTACAATTGGAAACCAGACGATCTGGTTGGATGACTTGGAACATAACTTAGCTAACGGAGCACCAATTTC
CATTTATGATGACATCCCAGACCTTAACAAGACTGCTATGGAAATCTACTCAGAAAATACCCTAGATATAAACTGGAACG
GCATGAATGATTTCTTAGACCACCTTTCTGAAACAGATAATGCAACATTGGCTAAAAGGGAAGACTTACTCGGTGTGATC
ATTAATGCTATCGACCCGTCAAAGGCAACCAACAGTGACAAACTTGCCAAAAGAGAAGAAAGTTGTGAACAGGGTTACAC
TCGCAGTCTTTACAGTCGTTTAACCAACTGGCGTACTATTAGGTCATTGTCTTCGAACATTCGCGAATTTTACTACACAT
ACGCAACCGCTATGATCGATAATGCTAGCGGTTTAGCTTCGCTAGGATACTCTGTAGCTGTAGACCTAAAAAACCGTTCT
AACAAGCAGTCCTGCAACGGTGGTTCTGATTGGTTCGATGTTTATAACAAAGATGGAAGTAAGCATACTTATTTGGTTGC
CATTGCACCATGGACAACTGGAAAAAACTGTGACACAACAGCAACATCTGGTATGCTGAAGGAAATGACCACGTGGATTT
TAGACAAAGCGCAGGAGGAGCATTTATCGGCTTGGTGTAGCAGGTACGATAACGGAGGATCATGGCATGCGGATGTTCGT
TTCCTGAAATGGGAAGATACATATTTCTGCCACCAAAATATTTGGGATATTCCTTGCCAGAGCACCTAATATAAGTATTT
CCTGTACCTTTTTTTTGTCATTTTTATATTGATAACAATTTATAAGCCGAGAGGTGTGGTGTGTACGAACAGGCATTCGG
TGGAAATAATTCTGTCTCTAAGTATCTATTTCATAATTTTTTTGGTTTTATAAGCAGTTGTCTATTTTACCGGTTAGTCA
CATCGCAACACGCTTGTGATTATTTTTCTATATACTACTTGTTTGAGAAACGAGGGGTAGTCATTCTCGACGGAAAGCTG
TATATATATACTCCTTCTTTTGTACATGCACCCTTGTGCTTCCTCACTCCAAAAGAAAATCCAGAAAGGCATGCAACTGA
TGAAGTTTTTATCGATACTCTTTGCTTGGGTGTCCTATTCTATTGCTACTCAGACGAGTTGGTCCGATGGCTTGATGCGT
ACTTTAGCAACCGGAGTGCGCAGCACTGCTTCTGATGTGCCTACATACAGATGTTTTTGCGATATAAGTATGAACTCGAT
TGAGATGGAAAAAATAGTGGAAGTGGTCTCACTACATTGTATTAATAACGCGTCAAATATAGGTGTGGACTTGAGCAATA
CTATTCTTGATGCCATTGATCCTTTGAAAAGCAGAGAGTGTAAAGATCTTTCCAAACCTGACTTATTCAATAATAAACCA
ACCTTAAGACAGAAAAGTGTTTCGATTACCCAACGTATTTCCAATGTTTTATTTGCTGGTATTAAACAATTATTTTCTCG
ATTATTTACAATAATAAAAGCAAATCAGCGCTGTACGGGTATTACGTCATATCCTACTTCTAGAAGCCCTGGAAATTTAT
CCAAGAAACTCACCGTATATTTATGGGTATCTTGGTTCCAAACCAAGGATGTAACTGATACTGACAGTATTTATATCATT
GCTGTTTCATTACCGAAGGTACAAACAACTTCTATTAGCTCTGTTATCTCAAAAGAAGTGAGGGAGTGGATTTTTGATGA
AGCACGTAAGACGAACTTGGCATCATGGTGCAGTAAAAACGTAATAAATAAAAATTGGGAAGCCAACTTCCGGTTTCTGA
AATGGAATGGTGAGAAACTTTTTCAACAGAATATATGGGATATACCATGCCAATCCAGTCAAATGACCCTGCATTGATTT
GAGGTAACGGAGTTGATAACTCAAAGTTACTATGGTTACTTTGAGTGGTACACTCTTTAGTTTTTAGTTTTTATTTTTTT
ATCTAATTTGTACTTAATGGGTGTGGCTGACAATGGGTATAGTTCCAGTATATGATTATAGAAGTACACCGGGGTTTAAA
CCGTTATGTTGATTCTGACCTTAAAAGCCAAAATACATAACTTCAAGGACTTAGCTACACTAGTTACTCAGTCTTGTCTT
TACGCACGCATAAATAATGGTACTTATAGCAAACCGTCTTTACACCAATTTGCATTCCGTTTTAGGTATAAGATGATCTA
CACTGTGGTTTCTAGGTGCAAAAAGGTGATATTTTTAGCCTTATAATATTACCTTTCGATTAGCTTCATATCTCTATTCA
CATTTGAGTTCTGAAGCAACTCAATTCCATTTTAATTTTAAAATCATAACCACTTCAGCAATTATCTAATTCTCAGAATT
TAGCTTAGTCTTGAGATACATAAACTCAATATAAAGGGAAAAGAGGATAAATATACTGTTAAGCAGTAATATGTGTTCAA
AGCTGTTAAACGGACTAACAAGAAAGTATAAATAGTTTATACTTAGTGATGAGATGACTAATGATCGTTAGTAATCAATT
TGTGGTCATAAAAGTAATATAATACATTAAAATGAAGCCTGTCTTGTGACAGGATACGATGTCATGTACATAACTTCTAA
AGGTCCCATAGAAAGTTCAATAATTCTACTATGAGATGTCGTATAAATAGATCATTATTTTTCCCATCAACAGGATTGTT
GGAATGAAATTCTGATATCATCTATTTACTAGTACTTATGTTACTAGTATAGTATCACATGCGGTGTAAGAAGATGACAT
AAAGATTGAGGAACAGTCATCAAATCTAATGGAAGGTGAAATGCAAGGGTTGGTAATCTAATAGGATGATGAATAACAGC
ATATAAAGCGAAAGAAGAAGCAAAAATATTGTCTTGTAGAATTATCAATTCTCTCTTGTGAACTCCAAGATCCTCGAGGT
GAACTTCTAGTATATTTAATATTATAGCCTTTACCAACAATGGAATCCCAACAATTATCCAATTATTCACCTAGTTCTCA
TAAATCTTATATCTTGTTAGACAGTAACAGGTTTAGGGTGGTGCGTGGTTATATTTAGCATCTACGGGATTGTACATTTA
TGATATTATAATACACTGAATGATATAGTGCTGAATTTGATAACCCAAAAGCATGATATGAGTAATGTTTTAGTATTGTT
TTAGAGTTGTTTCAGTAATGTTTTAGACAAGGAAACCATATAGTAGTAACCCTTTGATCCGGTAGTACTTAAGAAACTAT
AATTTCTATGTACAAAAGCAGTACCTATGTGATTCTTACATTTACATAACATATAGAAAAGGTCCAATAAACTTACTACC
AGGTTGTTATTCATTACGTCAACAT

>Sc_PW5_AFDC01001065.1:1-8000
CCACAGTCAAATTCATTTGCTGATTCGCTAGTTGAAATGTTAACATCCAGTTCGGAACATGTATGAATGGCACCCACTTC
TTCTTTTGTATAATACAGTTTAGTTCCTGCTATTGCCAATTTCGAACAAAATGAAATATAGTTCAGGACTTTTCAAAAAA
AAAAATTTTAGATGCAAATAAAGTATTCAAGAAAACAATAATAATCCTTACGGTGAACGTATACACATCCATATTAAAAT
TAACCAGATATCTCGTTGAAATTAACATTCTGTTGTTCTAAGTTGTAGTAAGAAATACGTTCATCTAATATGACTCTTTG
AAGACTCTTCTGTTAACGTTGTATTTGCTTAAAATTAAACATACTCATTAACTGCAAATTTTAAAAATTACCGACCGATC
GTTTCAATATGCAACTATAGTTGTTTGCATTATTGCGTCATTATACTAATTCATTAGATTCATTTCCTTGTTTCCTTTTA
AGCGGCCCCAAAAGGGACTATTATCAAGAAAAAAGCTAAACTAAGTTCAATACCCAATATAATTAACTTTGCCGAAGAGT
GCTCTCCTAGCAAACTCTGTTTGTTTTCTGTGCCATTTATAATTAACAACCATCTTTGGAATTGGCTGCAATACTATGCC
TTGTCTAATTCATCTGTCATATATCGCCGGCAGAGGTAAGAAGTCACAAGATTTTTTCCTAAATGACAACAGGGCCGATC
GAGATACTTTCTAAGTACTTGCGTTGGTTAATTCTTGCAAGAGCCTCAATTGATGGACACTTCCTGAAAGAAACTTTGTT
TGTCTAGAAAGAGAGTTCCATATCAAACTCTCGTTGCTCTGTACAGCTAAGTACTCTCCATAAAAAGAAAATTACCGTTG
AAACTTTTATGAACAAACCGAAATATATCTCCGGGATCTTTTTCTATTCAACTTCTGTGCAAGTACTACTACCTACTAAA
TAAATAAGTTTAGAATACTAAATTAAGGAACATCGTGTCAGAAACTTTGTATGTTCAATTCAGAATTTTACAAGATCACT
ATTCTGTTGAATTTTCAAGGTGTACCAGTTTAAATGAACCTGACAGTGAAAAAAAAAAGCCCATGTAGGATGTCTTTTGC
AATTGTCAGCAGGAGAGCAGTTGATGGAGGAATGGTGGAAGAATGTAAGTGCAAAACCAAGATTCACAATTATAAATCTT
ATCAGCGCAGCTCACTTACAAATTTATATCGTCACCTATAAGATCTTAATGAGCAAGCCATTATTAATTCATCCGATTCA
ATGTACTACGGAAGGTATTTGTGATGATTTACCAATTTCTGTTTGCACTTCTCCCGCAAAGGAAATACTCGATATATGCT
CAAAGTATTACTTGAATGGGTCTCTCATGTTACCACAGTTTATCTATGGTATATACTTATCTTCTATTGTACTTATCTTC
AACCGCTATTCTTCGAACATCTCTGCAAGAAACGAAGGGGACCGATTGTTTTCAAACGGTTTGGCTCTTTTCAGAAAAGA
ATACAAAGGCAAAAAAAGTCAGTAAACATTTATTATTGCAATCTGATGATGTTTGAAAAACATTACAAGAATTCTTTCCA
ACTGTCCACAAATAGTGACCAAATTGTCGAAAATGAGAATTACTTACAGTATGGCTCGTCTGCCCAACCAAGTCATTCAT
CAGTAAATGAATCCAATAAAGTTTCAATGCCAACCATTGCACAATCTCTAGACGAACCAAATAGCGTATTTGACCCATTA
CGGAGCGATTTTTCAAACTTTCTTGGGCCATTGTCAATGGCAGATGGGAATAATGATTACTTGGCAAATATGGAGGGAAG
TATTTCTGAAAAGAGCCTTCAGAATGTTGTGTGGGAATAGTTTTCTTAACTAACTTATTCATAAATGTTTGTGCATTTAG
TAAAGTCAATTCTTATGGAAAAACTTCTTAAGCATTTCCTTCCTGGATATATTATGAAAACCGATGTTATCCATTCTTTA
GCGTTTTCGTTTTCTGTATTCATTCATTTATACGGGATGTGCGTTACGTTTTACTACCGGAAGAAAGATTTCTTAATTGT
ATTGTTACCGTATTAATCTGTTGGTGAGGTTACTTTTTCTGGTTAGTGAATCATCATCGATGATTGTTTATCATAGTAGC
TATACTATGGTTTGCAGATCCGTAAATCTAGATTCGGGAGTTGAAAATATTGCGTTAGAAGGTAATTTTATAAAACTTCA
TCTAATAAGAATTCACCTCGATGAGATCGTAAAGTACTTTAGTTTGGATAGCTCAAAAACACCTTACTTCTGCTCATATT
TTCAAAACTCAAAGTAGCCCTATTCAATACTAAGCATACCTTCAAAGAAATGTAAGTTACAGTGTAAAACGGGTGATTTG
AATTTTTGGTGAAAGTGCTTGATTTATACACCAAAATAATGATTTATTTTCAAAAGATGTATGGTGGTAGTTATTTGTAC
CATGAACATGCCCAGCTCTTAAATTTTATATAGTAAGTCTAAAAAACCTTCGTGGACGGTATTGGTCATCTTTTTTTAAC
TAAATGGTTCTTCCTCATTTATAATATGGAAGTGAAAGTGGAAGTAGTATAATTCACGTTATTATATATTAAATAACTAT
ATTCGCCTATTTATTAGTAAATGACACTTCTGTATGGTAGATGAGATAACGATGAAAAAGAATAATATGAATACTTCCTA
TAAAAATGGTTAACATATTTAATTTGAAAAATGTATTTCTAATAAAAATCGACTATCAATAAGGAACATCTAACTATCAA
CAGTTTCCTTCACGCATATTATATAGCCCATTTGATATCAGTTTAGTTTAGCTTCTTGAGTGGTGAAACTGCAATCTAAA
AATATCTATAGGGCTCGTTGGATATCCAATGCTTCCATTAGATTAGCTACAAAATAGCAGAGGCCATAGCCGTTGGAAAA
TGGCGCAATTCACAAGAGATAAGCATGCAATATAGCGGGAAATGTGACAAAGAAACTGATAATGTGATGAGTAGGGTTAG
TGGCATTATGTAAAACGAAATAAAGGAATGGCTTATTTTTATGCAGAGAAAGAACCATTGATTTCACTTTCTAAGCGTGC
GTATCTGAGTAGTTCGTAGCATCATCTCAGATAATATTCCAGCACCCTATAAACTACTGAAGCAAACCTTGGCCGCCAAT
AAAAGTTTCATTAAGTGCCACAAATGTCCTTTATAATGCAACCAAATACTTGACCCGCAATATAGAATAACTGTCTATCT
TATTTTTTGAAATTTTGATCAGTAGAAGCTTTTCTAAGATTTTTAGAGTCGGAAATAATATTCAGCTCCTCAAGTGTTCT
ACGCTTTGTTTTGACAAAGAAAAAAATACACTATTGCAAATTCGAAAAGATCAAAAAATGCAAAGAAAACGTAGAACGAG
TAGCTAATTTTTCTAACGCCTTGAGGGTGCCAAGTTGATTCGTTAATTGAAATAAAGGAGCCGTTACATTGAAGACGATA
GTTGATTTTGACCTTAAAATATTAGATGGGACTTCCGCGGGGTAAATGGGAAACGTGGTATTGACACCATCAGTAAACAG
AGCTCCAAAAGCATAAATGAAAAAAAGGGAAGCAGAAGAAGAACCTTTGCTATGTGTTGCCTCGTATCTAGAAGAACAAA
TGGAAAGCCCCACCATGGCAATAGAAAGAGAAGCCGTGGTGAAAATAAACACCTTTCTGCGACCAGTGAGATCATGTAAA
AGGGAACCGATGATAGAGGCTAACCATAACAAAACATAAAACACACCATTTAACAACACTCTTCCTGAACATTGTCCTAT
CATATCAAACATAGTCAACGGATGAGAGAGTCTCTTGCCACCAAATGAGTTCTTCATATCCAATATCTCATCATCAATTA
CAGGATCTTCCACATTGGAGGCAAGGTGATAGTTAGAAAGAATTTCTTTAGCTTCATCCTCACGTCTAACACCGACTAAC
CATCTAGGTGATTCCAGAATATACCACACCTGGTCAAGAAAACACTATATTCTGGGGGTAGCAGAGCACACCAAAGTTTT
GAAAAAGGAAAGGAGCCATCGACCGCCAATCAAGGTGTGAAAATCCTTACCCTTACTTACAGCTATTACTGTGGCCCGTA
TGCAAACAAGACCACATCCAAGCCAAATTACTTTTCTCCTACCCAGCCAATCCATCATCGGAATAAATGGAGAAGCACAT
GTCTGTCCAATACTATATATGGCAAAGACAATACTGGCATTGGCAGCAGAATTAGCTTCTAATTTATGGTATGTCAAATG
TTCATCTATCGTGTACAAAGAGGGCATGACACAGACATAATACCCTTGCATTGTAGCACAAAGATAAACGATGCAGTAAA
CCAAATATAACTTCCATTTTGAAGAAATGAAGGAATTTGGTTCGACTAATTCCGTCACCAACAAAGTATCTACTGTCGTA
TCAGTCTCAATGTCCTGTTCCGTGTGATTTTTCCAATCTAAGTTCGGGTTTTTTGTAGTTTCAGAAGTTTTAGGATCGAC
AGTTTCCATTTTATCGATCATGTTTCAATATATATATATATATATATATGATAGATAATAACGTACCCTTAGGGAATTTT
ATAAAGTGCCCTTCTCAAATCTTACTCGTTTCATTATCCATTTCTTAGTCGGAAATATAGTATGTGTCAATTTATACATC
ATTCAAGTACGCTATGGATCATATTTTAAAAGCAGAATTTTGATCTTTAATATGGTATAACTAAAACCAGAGAATTGAAA
GATAACCGTGTAAGTAAAGTCCTTTTTGGGGATTACTATTGAACTGCCAGATAAACAAAGATTATCCCATTAGTTTCTTT
TTCTAAGGGAAATCGGGAACAATTAGCCGACGTTTTATACTTATTAAAGCATCTCAATAGTATAAATTGACAACGCTATA
TACGCTACGATAACATTTTCTTATCTTTTGATATGCATGTGCATATCACCGTAAATGGCTATATTACTTTCCAATAGTTG
ATAAGCGGTAGGGAACAGCTTCAGTGTGCGCACCTTATTTTTCCTTCCAATAACTTAGTGTTGTTCATTTTCTTGAGGGA
AAGCCACGCATGCAGCGTTTGATATGATGGCATATATTACAGTAGCGTCGTAGAACAATAGCTCTTTTAAAATTTTGGGA
CATATGTCGATATTTACAGAACTCCTGAATGATGCACTTTCCTTCAGGATAAGGATTGTGGCTCTAGTGATCAACTGCGG
AATCAATACACCGCTAAAGATCTATATCATAGCTTTGTTGAAAAAAAGACTAAAAAAATTAAAGGAAAATAGCGATAAGC
TATTAGGTTACTCAAACTTATATTAAATAAAGAATAGCAAATGCAACATGCCAAGCACCGTTTGATATTGGCCATTGACA
GATTAATTAGTCTTCGAAAAGGACCGAACATGTCAGAATCTATAAGCAAATTTGAGTACTTTGGAATAGTCACAGGTGAG
CGTTGACAGCGACCAAAACGATTGGGTTTCGAAGTAAGAGATCTAACAGATGATGATCTTGACGTAAAGGTGGAAGCTTG
CGGATTATGCGGAAGTGACATGCATTGTATCTCCGGACGTTGGGGTCCACGACATGATCCGTTAATTGTAAGACACGAGG
TTGTTGAACGGATTGCAAGAATGGGTAAAATTGTGCTAATAATAATTTTGAAGTAGGACAGAAAGTAGGAGCTGGTGAAG
TTGTAAGCTCGTGCAAAAAATTGTACAAGGTACCAAAGTGGTGAAGTTACTTATTGTGAAAGGTTGGTACTAAAGTTTAA
TAGAAAATTCGGTAATGGCTCTTTGTCACAGGGTGGGTTTGCATCTCATATTAGTGTAAATATGCATTATGTTGTGCCCA
TTCCGGAAAATATTCCTTCACATGTTGCAGCACCGCTCATGTGTGCGAGAATTAGTACTTATGCTCCCTTAATAAGAAGC
GATGTTGCACCTGGAAAGGTTGTGGGAATTGTAGGATTGAGAGGAGTGGGTCATTTTGCTGTCATGTTGACTAAAATCAT
CGGTGCTGATGAAAATGTTTTTTCTTGAAACTGCTGCCAAAAAGTGGGATGCACTGAAAATGGGTGCTGACTATTTCATA
TTCACTTCTGATAACGGAAAGAATTATTCGGAAGGGCTAGTAAACAGAATAGATTTGATGTTAGTATGTACCAGTTCCCT
TTAAGGAGTGGATTTCGAACAACTAATCAGAGTTATGCGGAGAGGAGGAAAAATTGTTAGCATTGCTGAGCCTCCTTCTA
GTGAAGTACTGATTCTCGGACCTTACGGATTCCTATGAGTCTCATTTGAACGCAGCGCTACGAGAAGTTTTGAAGAGGTA
AAGCTTTTACTGCAGCACGTTTCCCAGAACTGCACTGATTTTTGTATAGAGACAATGCCCATTAGGGAGGAAAACATTGC
CACTGCCTTCAATAAAATGGAGAGCGGCGACGTTAGATATCGTTTGACTTTGACGGAATTTGATAAAGAACTTGGTGCTT
GAAGTCCTACGAGCATTTCTCATGTATACCATCTATGTACTTAGACTGCATTAGTGAGAGAGAAGGTACGGACGAAGTTT
TTTTGTTGGTGAGTTCCACTTCATCTCTCCTTCCTCTCCGTAGTGAAAAGTTAATGAGTTAAATGATTAACGTTCGTCGA
TGCCAAGAAAAAATAATCCTTTGTTTGCTAGTATTTTATTTTCACATCAAGGACGGAGGTTCGATGGTTATCACCCGATT
GACCTGTCTCAGTATGTTGCGGGAAGGGGGAGTTAGTTATCAATCCATAGTTGGGAATCTGTTTAACGGCCGAGAGAAGA
CATATAAGCGTTACAAACCAAAGAAGTCAAAAATTGGATGAATCGCGACAAAATGCCGTATTTGGATAAAGGTCATACAC
TTTTTCTTTGGTCTGATCAGAATAACGGTAGGGAACAGAGTCGCCAACTATGAACCTCGTGACAGCATCATCGACTTTCT
CCGTTCGTTCACTTGATTCAGAACACGAAACCTTGGCGCTTTTAATACGTATTTATTGGTGCCACAGCACTTCTGGAGTA
GTTACGGCCAGAGCTGCAGACGCTTTTAGTCTTAATAGCTAACTTGACATAATAGGTCGTTAATGGTAGGACTGGTCCTT
ACTGATAGCGATGCCGCAAGACTTTTATGAGTGCAACTGTAGGATCAATGTTGGAGACGAAATTTTCAATCTCCTTTTCT
TTTTTTTTTTTTTGCAAATTATTTTTAGTTCATGTATTAGTAGAGTAGAACACATATTGTTAAAGAATGTCCCTTCGTGG
CTATATGGCAGTATAGACGAGTGAGTTTTGGTATTGTATCAGGTGTAAACCTAATGTACTTGCATACACCTGCACATATC
TTGAGCATAATATGCTAACAGATGGAGCTGGTGTTTATATTTTACAACACCATGTAGTAACGCTATTGAACCTTTTTGTA
GGCTATGTATGAGCAGGACACATGTTATCACTACTTCGGTACTCAATTATCAAGGTTTTTTACGCTAGTGGGTTTGAGAT
TTAGTACCTTCCCGTGTGGTCCATTACTGAAACGGTATTTAAACATTACTCGTATAATATTTTTGAGTTAATGTATCCAA
CACGATAAAAGTGTTAGGAAATCCAGTGTCAAAAGGAACAATGTTTTCAAGGTATTCTATCTGTTCTGGTGTCAGTTTAT
TACTTAAGGCCTCAATGTTCTGTTTGAGGTGTTCAATATTTTTTCCTCCAACCAACAGGAAAATATTTTTTGCTTCGAGT
TGAATGTGATAACCCAAAAGCATGATACGAGTGATGTTTAAATACCGTTTCAGTAATGTTCTAGACAAGAAAAACATATA
GCAGCAAACCTCTAATCCAACATTACTTAAGAAACTATAGTTTCTGTGTACAAAAGCAGTACCTATGTAATTCTTACATT
